# Supplementary material for: N-{4-[(2-Meth­oxy­phen­yl)sulfamo­yl]phen­yl}acetamide
Source: Acta Crystallogr Sect E Struct Rep Online. 2011 Jan 8;67(Pt 2):o303–4. doi: 10.1107/S1600536811000432 (PMC3051762; doi:10.1107/S1600536811000432)
Supplement: Supplementary file 2 [file e-67-0o303-Isup2.hkl]

# 
# h,k,l, Fc-squared, Fo-squared, sigma(Fo-squared) and status flag 
# 
data_I
_shelx_title ' DRAKHAYAR3 in Pbca' 
_shelx_refln_list_code          4 
_shelx_F_calc_maximum      139.64 
_exptl_crystal_F_000      1344.00 
_reflns_d_resolution_high  0.7501 
 
loop_ 
 _symmetry_equiv_pos_as_xyz 
 'x, y, z' 
 '-x+1/2, -y, z+1/2' 
 'x+1/2, -y+1/2, -z' 
 '-x, y+1/2, -z+1/2' 
 '-x, -y, -z' 
 'x-1/2, y, -z-1/2' 
 '-x-1/2, y-1/2, z' 
 'x, -y-1/2, z-1/2' 
 
_cell_length_a    15.7277 
_cell_length_b    11.8351 
_cell_length_c    16.5247 
_cell_angle_alpha  90.000 
_cell_angle_beta   90.000 
_cell_angle_gamma  90.000 
 
_shelx_F_squared_multiplier     1.000 
 
loop_ 
 _refln_index_h 
 _refln_index_k 
 _refln_index_l 
 _refln_F_squared_calc 
 _refln_F_squared_meas 
 _refln_F_squared_sigma 
 _refln_observed_status 
   4   0   0      134.55      117.27      6.65 o 
   6   0   0     3080.46     3785.10     68.23 o 
   8   0   0        0.70       22.61      9.83 o 
  10   0   0        0.37       -3.97      7.75 o 
  12   0   0       34.18       69.91     14.50 o 
  14   0   0     1519.66     1445.76     59.59 o 
  16   0   0      357.72      338.85     28.40 o 
  18   0   0       38.81       54.02     18.47 o 
  20   0   0       13.33       30.98     19.07 o 
   4   1   0        1.16        2.70      2.65 o 
   6   1   0      250.69      214.79      7.08 o 
   8   1   0      793.20      855.13     19.91 o 
  10   1   0      239.92      316.58     28.60 o 
  12   1   0       27.24       30.48      8.33 o 
  14   1   0       87.55       88.33     12.13 o 
  16   1   0       20.20       11.32     10.53 o 
  18   1   0       99.93      104.87     15.09 o 
  20   1   0       72.97       79.34     16.28 o 
   0   2   0     5238.97     5038.35    404.29 o 
   2   2   0     5366.65     5689.46     65.59 o 
   4   2   0        0.34        2.47      3.96 o 
   6   2   0      755.49      767.88     15.00 o 
   8   2   0     3300.20     3763.26     69.26 o 
  10   2   0      236.78      175.62     16.19 o 
  12   2   0      275.90      285.70     16.62 o 
  14   2   0       64.29       57.45     11.16 o 
  16   2   0      280.83      261.72     21.65 o 
  18   2   0        7.24        5.68     10.94 o 
  20   2   0      154.58      124.52     17.77 o 
   2   3   0    19499.54    19755.15    583.15 o 
   4   3   0     3033.83     3149.64     43.86 o 
   6   3   0     2958.50     3784.07     59.43 o 
   8   3   0      824.93      869.39     27.14 o 
  10   3   0     1906.48     1789.23     46.07 o 
  12   3   0     4446.84     4480.80    104.14 o 
  14   3   0      182.59      138.27     13.97 o 
  16   3   0       41.11       20.18     11.37 o 
  18   3   0      154.03      145.22     20.16 o 
  20   3   0      287.93      337.51     27.51 o 
   0   4   0     5522.87     5393.48     94.07 o 
   2   4   0       29.16       40.10      2.21 o 
   4   4   0     3183.63     3579.69     49.76 o 
   6   4   0    13320.68    14886.13    182.00 o 
   8   4   0     1849.18     1861.34     32.26 o 
  10   4   0        4.75        7.16      7.22 o 
  12   4   0       85.84       82.34     12.02 o 
  14   4   0       12.03       26.54     10.32 o 
  16   4   0      980.60      911.25     33.62 o 
  18   4   0        4.01        9.41     11.31 o 
  20   4   0        6.57      -11.03     11.85 o 
   2   5   0     2938.94     3266.07     41.61 o 
   4   5   0     1133.62     1104.97     16.01 o 
   6   5   0      695.05      668.58     16.90 o 
   8   5   0       38.93       35.56      4.20 o 
  10   5   0     1600.44     1528.58     33.09 o 
  12   5   0     3191.90     3375.77     66.04 o 
  14   5   0      134.15      138.85     15.92 o 
  16   5   0      402.93      377.81     23.17 o 
  18   5   0      158.67      168.98     18.39 o 
   0   6   0     5580.52     5221.19    127.51 o 
   2   6   0     1798.83     2312.36     28.11 o 
   4   6   0        1.88        9.70      2.77 o 
   6   6   0      381.63      327.01      8.53 o 
   8   6   0      467.64      453.52     10.82 o 
  10   6   0      964.70      926.28     23.16 o 
  12   6   0      370.96      369.41     14.55 o 
  14   6   0     3622.94     3759.96     92.48 o 
  16   6   0      458.81      472.96     25.34 o 
  18   6   0       51.52       54.61     14.41 o 
   2   7   0     4926.79     5457.88     68.88 o 
   4   7   0     5517.08     5668.18     61.74 o 
   6   7   0      130.68      158.31     12.92 o 
   8   7   0       59.56       60.42      5.07 o 
  10   7   0      231.99      234.75     11.35 o 
  12   7   0     1180.16     1111.14     51.84 o 
  14   7   0       32.17       35.88     11.57 o 
  16   7   0      280.10      327.80     22.45 o 
  18   7   0      347.82      325.36     23.88 o 
   0   8   0       33.53       36.25      5.00 o 
   2   8   0      260.72      275.85      8.23 o 
   4   8   0      125.83      141.01      6.23 o 
   6   8   0      802.58      857.95     21.41 o 
   8   8   0      351.50      326.04     10.54 o 
  10   8   0        5.16       11.17      8.77 o 
  12   8   0      141.27      153.64     14.53 o 
  14   8   0       52.61       64.60     12.91 o 
  16   8   0       35.10       67.49     13.97 o 
  18   8   0        0.08      -11.86     11.86 o 
   2   9   0     1188.15     1197.72     23.86 o 
   4   9   0     2723.07     2663.11     66.80 o 
   6   9   0      828.86      800.58     21.02 o 
   8   9   0      603.09      589.53     15.59 o 
  10   9   0       23.21       21.19      8.83 o 
  12   9   0     1333.77     1312.24     53.13 o 
  14   9   0      127.86      137.74     15.80 o 
  16   9   0       10.31       12.91     12.18 o 
   0  10   0     1427.53     1290.87     47.97 o 
   2  10   0     1366.62     1316.54     25.42 o 
   4  10   0      227.74      206.72      9.40 o 
   6  10   0      146.06      180.63     10.51 o 
   8  10   0      778.65      750.06     26.33 o 
  10  10   0        0.63       -1.40      8.21 o 
  12  10   0        4.87       17.32     10.09 o 
  14  10   0       14.62       21.98     11.51 o 
  16  10   0      134.74      133.00     17.36 o 
   2  11   0       47.14       31.50      8.78 o 
   4  11   0       19.99       14.16      8.07 o 
   6  11   0        7.50        8.74     11.92 o 
   8  11   0        0.20       -7.04      7.04 o 
  10  11   0       53.39       75.60     11.69 o 
  12  11   0        8.36        6.98     10.39 o 
  14  11   0       19.56       23.34     12.13 o 
   0  12   0     3576.13     3482.60    119.37 o 
   2  12   0      152.70      155.76     13.90 o 
   4  12   0      514.84      527.83     22.82 o 
   6  12   0       14.83        9.34     12.51 o 
   8  12   0      321.61      374.82     19.14 o 
  10  12   0      452.09      433.42     21.72 o 
  12  12   0        4.02       -4.65     10.52 o 
   2  13   0       54.86       62.60     11.10 o 
   4  13   0      188.97      206.48     16.43 o 
   6  13   0        0.76        7.06     11.22 o 
   8  13   0       50.53       55.23     10.71 o 
  10  13   0      239.07      232.06     17.46 o 
   0  14   0       72.94       87.39     18.47 o 
   2  14   0        1.31        7.98      9.47 o 
   4  14   0        9.15       -4.57      9.83 o 
   6  14   0        6.26       -2.38     13.11 o 
   8  14   0       13.67       19.07     16.49 o 
   2   1   1     6915.76     7673.49    228.02 o 
   3   1   1     3484.62     3557.99     34.23 o 
   4   1   1    10665.57    11119.45    110.60 o 
   5   1   1     2602.88     2494.84     25.02 o 
   6   1   1        0.10       -1.65      1.82 o 
   7   1   1     1325.94     1173.94     15.10 o 
   8   1   1      240.14      286.60      8.92 o 
   9   1   1      694.06      707.04     14.10 o 
  10   1   1      157.90      140.20      7.49 o 
  11   1   1       55.89       58.85      8.21 o 
  12   1   1      872.24      818.19     19.32 o 
  13   1   1       40.26       33.03      7.06 o 
  14   1   1     1202.98     1149.44     25.74 o 
  15   1   1      152.98      151.01     10.50 o 
  16   1   1      256.32      243.46     12.90 o 
  17   1   1      190.47      192.18     12.45 o 
  18   1   1       70.21       74.86      9.94 o 
  19   1   1        0.33       -1.67      7.99 o 
  20   1   1        1.15        1.36      8.67 o 
   0   2   1      123.74      101.27      7.60 o 
   1   2   1       39.05       36.66      1.32 o 
   3   2   1    11096.11    10651.53    129.66 o 
   4   2   1     1319.33     1449.10     16.88 o 
   5   2   1       66.69       98.26      3.89 o 
   6   2   1     2141.64     2012.75     23.49 o 
   7   2   1      765.95      864.33     12.09 o 
   8   2   1     1569.23     1786.24     25.35 o 
   9   2   1     1452.91     1454.03     21.82 o 
  10   2   1      176.66      184.78      9.09 o 
  11   2   1      896.56      907.32     20.21 o 
  12   2   1      193.06      183.60     12.67 o 
  13   2   1     1424.52     1481.44     30.11 o 
  14   2   1      133.46      129.70     16.14 o 
  15   2   1      209.38      195.80     11.59 o 
  16   2   1       53.69       46.65      8.52 o 
  17   2   1       52.44       74.84      9.41 o 
  18   2   1       17.16       11.70      9.89 o 
  19   2   1      159.74      150.68     13.57 o 
  20   2   1       25.09       30.03     13.35 o 
   1   3   1      746.90      803.03      7.26 o 
   2   3   1     2232.43     2293.47     19.11 o 
   3   3   1     9354.83    10078.53     86.98 o 
   4   3   1        0.30       -0.17      1.36 o 
   5   3   1     1242.03     1267.50     13.17 o 
   6   3   1      883.98      991.44     13.26 o 
   7   3   1     1109.63     1194.68     16.66 o 
   8   3   1       83.47      103.65      5.04 o 
   9   3   1       43.46       35.10      3.88 o 
  10   3   1       20.37       19.59      4.31 o 
  11   3   1      481.86      503.26     14.32 o 
  12   3   1     1452.53     1383.97     28.05 o 
  13   3   1      104.78       91.39      8.54 o 
  14   3   1      319.19      323.24     13.28 o 
  15   3   1        4.48        2.90      7.00 o 
  16   3   1       29.83       25.59      7.73 o 
  17   3   1       78.67       79.37      9.64 o 
  18   3   1       13.87        8.59      7.99 o 
  19   3   1        4.71        0.53      8.34 o 
  20   3   1        1.52        6.48      9.37 o 
   0   4   1     1993.41     1974.77     23.56 o 
   1   4   1       60.99       59.72      1.69 o 
   2   4   1      327.62      222.70      3.24 o 
   3   4   1     8671.91     8547.06     71.36 o 
   4   4   1     5625.00     6596.75     57.81 o 
   5   4   1     6199.06     6462.30     54.59 o 
   6   4   1      146.38      122.53      3.45 o 
   7   4   1        0.58        2.89      2.58 o 
   8   4   1      324.14      322.02      6.74 o 
   9   4   1      570.44      578.97     10.60 o 
  10   4   1     2756.23     2808.68     38.72 o 
  11   4   1        4.46        3.06      6.02 o 
  12   4   1       32.10       31.39      6.87 o 
  13   4   1        4.64        9.03      6.58 o 
  14   4   1      326.25      313.31     13.66 o 
  15   4   1        7.71        8.22     10.46 o 
  16   4   1      904.74      923.76     24.33 o 
  17   4   1       54.28       54.42      9.02 o 
  18   4   1       50.54       42.52      9.42 o 
  19   4   1      129.52      149.97     12.89 o 
  20   4   1        8.60       -4.10      9.15 o 
   1   5   1     3887.70     3841.32     31.65 o 
   2   5   1     6346.49     6589.60     53.37 o 
   3   5   1      495.69      598.45      6.45 o 
   4   5   1        3.07        8.64      1.85 o 
   5   5   1     2342.85     2533.45     24.66 o 
   6   5   1        0.19        0.96      1.83 o 
   7   5   1     2857.42     2889.43     31.57 o 
   8   5   1       65.17       96.53      3.82 o 
   9   5   1      512.89      483.78      9.60 o 
  10   5   1     1444.74     1463.93     20.99 o 
  11   5   1      287.22      231.08      8.35 o 
  12   5   1       27.45       27.45      5.04 o 
  13   5   1        0.04       -2.15      4.59 o 
  14   5   1      211.65      227.94      9.34 o 
  15   5   1      308.82      346.61     14.60 o 
  16   5   1       39.44       40.13      7.44 o 
  17   5   1      149.53      159.16     12.04 o 
  18   5   1      225.85      244.15     14.67 o 
  19   5   1       46.27       25.53      9.65 o 
   0   6   1        1.27       -1.95      1.95 o 
   1   6   1     2535.56     2737.27     23.21 o 
   2   6   1      396.29      430.51      5.32 o 
   3   6   1     5007.54     5510.27     45.27 o 
   4   6   1       80.04       82.55      2.77 o 
   5   6   1     1032.23     1146.76     13.37 o 
   6   6   1       46.29       52.04      3.13 o 
   7   6   1      467.88      475.94      8.16 o 
   8   6   1       31.55       30.36      3.02 o 
   9   6   1       19.59       21.06      3.41 o 
  10   6   1      102.23       97.78      5.33 o 
  11   6   1     1451.47     1451.95     23.09 o 
  12   6   1        0.41       -0.13      5.66 o 
  13   6   1       85.00      106.47      7.79 o 
  14   6   1       75.30       72.38      7.57 o 
  15   6   1      149.68      169.66     11.70 o 
  16   6   1        0.50        1.15      7.62 o 
  17   6   1        8.30       15.25      8.78 o 
  18   6   1       16.20        4.85      8.63 o 
  19   6   1       32.54       46.51     10.95 o 
   1   7   1      207.08      250.78      4.59 o 
   2   7   1     1958.81     1766.28     19.60 o 
   3   7   1      103.98      109.08      3.29 o 
   4   7   1       50.96       62.69      2.75 o 
   5   7   1     1349.36     1459.66     17.44 o 
   6   7   1       22.32       19.00      2.87 o 
   7   7   1      526.87      480.69      9.32 o 
   8   7   1      230.83      218.85      7.55 o 
   9   7   1     1339.29     1286.49     17.54 o 
  10   7   1      640.52      654.05     14.94 o 
  11   7   1       26.90       31.53      5.65 o 
  12   7   1       22.99       22.64      5.63 o 
  13   7   1      127.63      132.94     10.15 o 
  14   7   1      160.24      169.42     11.38 o 
  15   7   1      608.73      639.56     19.97 o 
  16   7   1        5.12       10.26      8.10 o 
  17   7   1      102.11      112.99     11.47 o 
  18   7   1       48.23       52.15     14.19 o 
   0   8   1     2910.40     2939.67     35.83 o 
   1   8   1      618.87      597.12      7.03 o 
   2   8   1     2304.89     2382.44     21.92 o 
   3   8   1     1389.20     1415.53     17.77 o 
   4   8   1      742.32      839.70     11.16 o 
   5   8   1      540.62      529.77      9.48 o 
   6   8   1      127.11      143.31      5.11 o 
   7   8   1       14.40        4.91      3.19 o 
   8   8   1       83.88       81.46      5.39 o 
   9   8   1      138.47      154.32      6.42 o 
  10   8   1     1786.23     1686.62     28.58 o 
  11   8   1      446.66      460.13     14.91 o 
  12   8   1        0.21        1.93      6.23 o 
  13   8   1      393.96      390.16     15.00 o 
  14   8   1       75.77       76.71      9.23 o 
  15   8   1        0.40       -2.15      7.38 o 
  16   8   1      243.81      282.55     15.13 o 
  17   8   1       73.15       67.48     10.50 o 
  18   8   1        2.08       -5.34     10.52 o 
   1   9   1      418.27      473.21     11.34 o 
   2   9   1        0.22        7.12      3.11 o 
   3   9   1      276.68      291.21      6.36 o 
   4   9   1       66.87       76.26      3.91 o 
   5   9   1      759.65      713.12     11.92 o 
   6   9   1       41.75       49.44      3.78 o 
   7   9   1       43.95       44.70      4.33 o 
   8   9   1        1.65       -2.15      4.19 o 
   9   9   1        8.81        1.69      5.88 o 
  10   9   1        3.42        0.34      5.61 o 
  11   9   1       66.31       66.07      7.79 o 
  12   9   1       41.43       40.91      7.54 o 
  13   9   1        0.02       -6.73      6.73 o 
  14   9   1       11.84       11.95      7.52 o 
  15   9   1       26.56       20.21      8.28 o 
  16   9   1       19.51       -0.57      8.34 o 
  17   9   1        0.24       -7.78      8.33 o 
   0  10   1      590.89      574.46     17.34 o 
   1  10   1        0.34       -0.84      2.92 o 
   2  10   1      591.79      603.73      9.72 o 
   3  10   1       47.38       55.25      4.27 o 
   4  10   1        8.57        7.94      3.45 o 
   5  10   1     1287.16     1240.32     23.76 o 
   6  10   1       21.70       27.19      5.16 o 
   7  10   1      685.60      663.19     19.57 o 
   8  10   1        9.58        4.27      6.02 o 
   9  10   1        0.64       -0.36      5.10 o 
  10  10   1        4.66       -0.66      6.75 o 
  11  10   1       99.89       86.01      8.64 o 
  12  10   1      101.97       99.00      9.35 o 
  13  10   1      279.58      301.75     14.42 o 
  14  10   1       39.72       30.09      8.49 o 
  15  10   1       21.95       23.24      8.90 o 
  16  10   1       11.75       16.60     12.27 o 
   1  11   1     1037.19      985.31     21.94 o 
   2  11   1      561.87      502.68     14.79 o 
   3  11   1      511.93      481.53     14.66 o 
   4  11   1      430.95      418.75     13.77 o 
   5  11   1      224.19      193.89     21.65 o 
   6  11   1      125.75      110.46      9.09 o 
   7  11   1      414.72      399.90     15.47 o 
   8  11   1        1.34       -2.78      6.23 o 
   9  11   1      185.11      185.34     10.15 o 
  10  11   1       32.09       45.38      7.36 o 
  11  11   1       60.93       51.28      8.03 o 
  12  11   1      191.88      193.86     12.13 o 
  13  11   1      157.08      171.91     11.95 o 
  14  11   1      335.20      363.31     16.45 o 
   0  12   1      242.56      269.20     17.20 o 
   1  12   1        3.21        5.80      5.91 o 
   2  12   1      127.33      129.72      9.16 o 
   3  12   1      152.76      136.82      9.35 o 
   4  12   1        3.07        8.27      6.80 o 
   5  12   1       19.71       23.18      8.58 o 
   6  12   1        6.51        9.86      6.51 o 
   7  12   1        6.50        4.80      6.36 o 
   8  12   1        4.24        2.67      5.75 o 
   9  12   1       42.35       49.37      7.19 o 
  10  12   1        0.02        0.74      6.47 o 
  11  12   1      126.56      128.57     10.08 o 
  12  12   1       74.14       72.23      9.44 o 
  13  12   1      257.48      286.44     14.80 o 
   1  13   1       41.91       43.59      7.48 o 
   2  13   1      240.22      249.33     12.49 o 
   3  13   1       30.43       37.00      7.36 o 
   4  13   1      140.12      158.07      9.45 o 
   5  13   1        8.39       17.14      9.19 o 
   6  13   1        4.87       12.94      8.33 o 
   7  13   1      116.21      122.12     10.44 o 
   8  13   1        7.78       -1.85      5.91 o 
   9  13   1       78.30       65.26      8.27 o 
  10  13   1        1.47        3.81      8.32 o 
  11  13   1       30.07       22.25      9.71 o 
   0  14   1       48.42       54.19     11.57 o 
   1  14   1      168.68      198.73     11.99 o 
   2  14   1        5.00        2.01      7.88 o 
   3  14   1      170.62      179.07     11.61 o 
   4  14   1      100.14      108.05     11.49 o 
   5  14   1       89.58       86.49     13.76 o 
   6  14   1      277.68      311.81     32.97 o 
   7  14   1       10.07       16.14     18.77 o 
   8  14   1      125.53      107.87     14.21 o 
   9  14   1        1.64        7.63     10.57 o 
   1  15   1       13.95       27.55     11.49 o 
   2  15   1      170.69      158.43     16.85 o 
   3  15   1       13.91       25.25     11.73 o 
   4  15   1       17.96       35.75     17.28 o 
   5  15   1        0.01       15.49     16.68 o 
   6  15   1        2.33        9.34     15.69 o 
   2   0   2     1775.71     2027.22     44.03 o 
   3   0   2     2363.52     2231.68     34.66 o 
   4   0   2       45.32       29.60      3.93 o 
   5   0   2    18692.09    18662.34    552.96 o 
   6   0   2    16134.86    16888.99    251.67 o 
   7   0   2      259.42      302.18     10.01 o 
   8   0   2     4766.23     5325.19     95.60 o 
   9   0   2      372.97      355.48     38.14 o 
  10   0   2       25.58       28.60     10.33 o 
  11   0   2     1306.84     1336.71     37.43 o 
  12   0   2        3.34       -3.87      6.88 o 
  13   0   2     1965.68     1934.98     51.68 o 
  14   0   2      147.17      117.67     13.00 o 
  15   0   2      164.57      140.83     19.76 o 
  16   0   2      623.25      640.04     58.00 o 
  17   0   2      224.81      225.73     18.47 o 
  18   0   2       44.78       35.07     18.97 o 
  19   0   2      456.60      513.68     27.24 o 
  20   0   2        3.90       11.82     13.12 o 
   3   1   2     2298.26     2486.55     25.61 o 
   4   1   2     1589.62     1575.85     18.98 o 
   5   1   2     3637.10     3787.13     39.08 o 
   6   1   2        6.26       11.54      2.10 o 
   7   1   2        0.61        7.54      2.49 o 
   8   1   2        7.89        0.45      2.80 o 
   9   1   2       10.59       37.75      5.30 o 
  10   1   2      577.60      675.42     15.84 o 
  11   1   2      234.21      206.92      9.46 o 
  12   1   2      106.54      113.35      8.21 o 
  13   1   2     1577.82     1640.26     32.45 o 
  14   1   2       87.40       90.14      8.51 o 
  15   1   2      965.29      960.42     31.11 o 
  16   1   2       30.74       23.08      7.64 o 
  17   1   2       10.12       13.00      7.42 o 
  18   1   2       82.04       80.18     10.08 o 
  19   1   2      118.86      133.43     12.49 o 
  20   1   2        0.30       -3.74      8.65 o 
   0   2   2     2524.64     2487.27     38.43 o 
   1   2   2     5157.79     5230.90     52.50 o 
   2   2   2     6957.84     7271.72     72.48 o 
   4   2   2     3407.76     3618.89     37.14 o 
   5   2   2      760.70      753.45      9.00 o 
   6   2   2        1.48        2.50      2.07 o 
   7   2   2     3697.98     3764.76     48.58 o 
   8   2   2       14.36       13.43      3.07 o 
   9   2   2      859.19      907.42     22.59 o 
  10   2   2       65.22       80.99      7.48 o 
  11   2   2       77.12       54.57      7.28 o 
  12   2   2      116.81      130.96      8.62 o 
  13   2   2      164.40      149.24     13.64 o 
  14   2   2       65.56       78.74      8.39 o 
  15   2   2       42.66       31.09      7.32 o 
  16   2   2      303.15      269.97     13.80 o 
  17   2   2      105.09      106.74     10.32 o 
  18   2   2       22.43       17.01      8.23 o 
  19   2   2       23.43       23.94      9.92 o 
  20   2   2        7.87       14.45      8.94 o 
   1   3   2      552.76      503.38      5.73 o 
   2   3   2      352.91      287.45      3.74 o 
   3   3   2      501.15      443.33      5.61 o 
   4   3   2      142.40      111.11      3.27 o 
   5   3   2    10261.74    11040.88    117.10 o 
   6   3   2      399.05      460.35      6.94 o 
   7   3   2     3944.89     3934.77     46.76 o 
   8   3   2      793.35      808.73     13.80 o 
   9   3   2     2730.45     2748.98     41.03 o 
  10   3   2     1680.89     1730.02     33.24 o 
  11   3   2      456.57      406.84     17.17 o 
  12   3   2      185.42      171.70      9.65 o 
  13   3   2       65.66       54.94      7.50 o 
  14   3   2       91.82       74.62      8.54 o 
  15   3   2      962.31      929.22     23.06 o 
  16   3   2        6.67        1.70      7.21 o 
  17   3   2      440.74      454.17     17.28 o 
  18   3   2       23.78       26.53      8.76 o 
  19   3   2       37.81       31.38      9.23 o 
  20   3   2        9.40        1.97      8.90 o 
   0   4   2      926.64     1086.17     16.62 o 
   1   4   2      182.66      182.08      3.02 o 
   2   4   2     1600.35     1577.70     13.68 o 
   3   4   2     4193.56     4317.13     36.76 o 
   4   4   2      412.85      458.69      6.00 o 
   5   4   2      450.10      430.29      7.33 o 
   6   4   2     1289.93     1319.00     15.49 o 
   7   4   2      379.04      357.08      6.39 o 
   8   4   2      152.36      167.14      6.60 o 
   9   4   2       35.76       51.02      4.27 o 
  10   4   2      101.77      124.27      7.68 o 
  11   4   2     1626.79     1584.45     26.85 o 
  12   4   2     2184.95     2162.23     47.60 o 
  13   4   2      309.81      297.11     13.42 o 
  14   4   2      536.68      539.52     16.83 o 
  15   4   2       32.62       24.33      7.60 o 
  16   4   2       33.76       30.91      8.24 o 
  17   4   2       24.01       22.64      8.34 o 
  18   4   2      180.47      189.47     13.50 o 
  19   4   2       15.84       22.14     11.12 o 
  20   4   2       24.00        8.64      9.75 o 
   1   5   2      577.29      517.29      5.53 o 
   2   5   2        4.67        3.63      1.29 o 
   3   5   2     1553.30     1771.13     15.05 o 
   4   5   2     6561.53     7619.63     66.70 o 
   5   5   2      652.56      690.84      8.15 o 
   6   5   2      662.89      651.25      9.32 o 
   7   5   2      368.21      332.54      5.29 o 
   8   5   2        3.07       10.69      3.14 o 
   9   5   2      537.34      552.04     10.93 o 
  10   5   2        1.59       -1.51      3.60 o 
  11   5   2        0.00        4.82      4.33 o 
  12   5   2      233.41      233.67      8.65 o 
  13   5   2      189.31      198.93      8.30 o 
  14   5   2        3.57        3.69      5.71 o 
  15   5   2       53.88       52.90      7.33 o 
  16   5   2       42.04       47.26      8.34 o 
  17   5   2      119.06      136.67     11.43 o 
  18   5   2        6.74       10.31      8.58 o 
  19   5   2       19.20       23.88      9.32 o 
   0   6   2      249.30      236.35      5.22 o 
   1   6   2     2331.59     2299.38     19.79 o 
   2   6   2      152.67      183.02      3.46 o 
   3   6   2     7384.83     7851.67     63.73 o 
   4   6   2     1066.56     1251.06     11.96 o 
   5   6   2     1048.62     1011.87     11.49 o 
   6   6   2      116.66      163.70      4.52 o 
   7   6   2      117.02      126.56      4.57 o 
   8   6   2      309.88      339.48      8.61 o 
   9   6   2      399.09      425.05     10.44 o 
  10   6   2     2906.60     2879.86     34.32 o 
  11   6   2      872.57      832.57     17.69 o 
  12   6   2       15.54        9.17      5.45 o 
  13   6   2      829.84      759.80     17.47 o 
  14   6   2      159.02      178.26     10.52 o 
  15   6   2       52.10       54.07      7.26 o 
  16   6   2       67.29       67.33      9.26 o 
  17   6   2      353.89      385.82     16.91 o 
  18   6   2        3.86        5.17      8.77 o 
  19   6   2      247.58      249.93     15.72 o 
   1   7   2     2721.38     2836.18     24.32 o 
   2   7   2        0.66       -1.31      1.79 o 
   3   7   2      170.66      178.79      4.03 o 
   4   7   2      135.96      165.52      5.29 o 
   5   7   2       55.89       59.52      3.24 o 
   6   7   2        7.78        4.08      2.59 o 
   7   7   2      418.21      415.57     11.31 o 
   8   7   2        1.92        2.03      3.51 o 
   9   7   2      821.67      794.14     18.61 o 
  10   7   2      191.09      206.69      7.41 o 
  11   7   2      298.19      269.53     10.42 o 
  12   7   2        3.25        6.87      5.46 o 
  13   7   2       53.16       63.22      6.99 o 
  14   7   2        7.84        9.26      9.72 o 
  15   7   2      127.15      112.81     10.55 o 
  16   7   2        0.38       -7.64      7.64 o 
  17   7   2       67.85       83.66     10.83 o 
  18   7   2        1.98        9.13      8.95 o 
   0   8   2       54.51       75.92      4.63 o 
   1   8   2      380.73      382.87      5.83 o 
   2   8   2      102.44      103.89      3.31 o 
   3   8   2      159.28      177.72      4.39 o 
   4   8   2       29.63       32.91      2.57 o 
   5   8   2      329.81      354.48      7.17 o 
   6   8   2      124.59      137.06      5.97 o 
   7   8   2        0.09       -2.73      3.34 o 
   8   8   2      108.52      116.30      5.84 o 
   9   8   2      338.28      318.94      9.04 o 
  10   8   2       28.66       22.41      4.26 o 
  11   8   2      764.89      785.68     17.33 o 
  12   8   2       88.33       80.57      8.27 o 
  13   8   2      451.63      479.67     18.95 o 
  14   8   2        0.43       -6.45      6.45 o 
  15   8   2      161.90      200.36     12.66 o 
  16   8   2        2.85       -4.37      7.87 o 
  17   8   2       22.90       17.18      8.86 o 
   1   9   2     3389.12     3517.80     37.19 o 
   2   9   2       16.84       18.12      3.50 o 
   3   9   2      906.60      884.88     13.65 o 
   4   9   2      213.52      218.71      5.77 o 
   5   9   2      131.44      135.50      4.56 o 
   6   9   2      712.59      663.16     12.30 o 
   7   9   2      772.14      737.67     13.53 o 
   8   9   2      324.10      302.27      9.45 o 
   9   9   2      411.81      379.12     15.02 o 
  10   9   2       39.59       32.02      8.30 o 
  11   9   2        0.67       -2.02      5.83 o 
  12   9   2       13.66       15.54      8.86 o 
  13   9   2       20.15       25.94      7.38 o 
  14   9   2        4.81        4.46      7.26 o 
  15   9   2      385.01      415.37     17.04 o 
  16   9   2        3.46        5.75      8.18 o 
  17   9   2      140.49      133.26     12.55 o 
   0  10   2      201.87      193.50      6.84 o 
   1  10   2      265.19      244.25      5.68 o 
   2  10   2     1581.07     1550.47     19.71 o 
   3  10   2      947.57      962.67     13.18 o 
   4  10   2      174.71      155.42      5.96 o 
   5  10   2        4.25        4.79      3.84 o 
   6  10   2        3.62        2.35      5.47 o 
   7  10   2       54.61       46.30      6.90 o 
   8  10   2       17.58       21.08      6.55 o 
   9  10   2       13.74       14.50      6.85 o 
  10  10   2       62.57       58.02      8.80 o 
  11  10   2      779.27      773.28     20.22 o 
  12  10   2      114.14      118.07      9.72 o 
  13  10   2      380.56      388.40     15.39 o 
  14  10   2        4.73       23.28      8.20 o 
  15  10   2       42.69       58.50     10.49 o 
  16  10   2       29.35       32.94     11.55 o 
   1  11   2      639.88      632.18     13.75 o 
   2  11   2      420.77      411.13     12.03 o 
   3  11   2      181.53      154.47      9.24 o 
   4  11   2        0.75       -0.11      4.22 o 
   5  11   2      161.56      165.95     10.37 o 
   6  11   2       85.34       83.07      8.06 o 
   7  11   2       45.39       35.11      7.14 o 
   8  11   2       44.10       56.99      8.10 o 
   9  11   2       14.47       12.34      6.97 o 
  10  11   2       16.83        0.47      6.08 o 
  11  11   2       58.87       46.11      7.81 o 
  12  11   2      231.40      226.83     12.47 o 
  13  11   2        0.14        3.62      7.57 o 
  14  11   2        7.62       14.56      8.38 o 
   0  12   2      486.99      481.12     21.74 o 
   1  12   2       10.61        7.11      5.81 o 
   2  12   2       25.35       17.08      6.27 o 
   3  12   2      666.51      639.43     14.88 o 
   4  12   2       80.03       75.45      6.56 o 
   5  12   2      736.97      683.61     19.76 o 
   6  12   2       26.29       29.77      6.86 o 
   7  12   2      115.25      119.84      9.69 o 
   8  12   2        1.27        2.33      6.37 o 
   9  12   2       32.60       27.99      9.98 o 
  10  12   2       67.05       68.17      8.28 o 
  11  12   2      139.47      160.48     10.98 o 
  12  12   2       15.92       19.80      9.51 o 
  13  12   2      171.31      232.02     16.33 o 
   1  13   2      782.82      757.07     20.31 o 
   2  13   2       30.76       28.03      6.93 o 
   3  13   2        0.17       -1.88      6.28 o 
   4  13   2        0.01        4.31      6.34 o 
   5  13   2       54.63       81.20     12.08 o 
   6  13   2        0.01        4.07     10.82 o 
   7  13   2       66.95       78.07     12.80 o 
   8  13   2        0.01        1.41      9.47 o 
   9  13   2      188.09      180.96     14.47 o 
  10  13   2       79.91       95.28     26.62 o 
  11  13   2       65.97       71.89     13.73 o 
   0  14   2       30.77       18.07     15.10 o 
   1  14   2       10.77        4.32      9.61 o 
   2  14   2       31.45       26.87     10.74 o 
   3  14   2       20.97       22.74     10.53 o 
   4  14   2       17.85        2.85      9.83 o 
   5  14   2        3.61       20.26     15.29 o 
   6  14   2        3.72       28.60     16.49 o 
   7  14   2        1.55        0.79     14.70 o 
   8  14   2        7.80       10.07     10.25 o 
   9  14   2        2.76        3.46     10.59 o 
   1  15   2       18.04       55.17     13.18 o 
   2  15   2       10.86       -8.06     10.81 o 
   3  15   2       10.10       15.04     11.23 o 
   4  15   2        7.12       13.11     16.68 o 
   5  15   2      195.54      258.40     30.39 o 
   6  15   2       27.42       49.26     19.66 o 
   1   1   3     5151.53     5765.16     65.20 o 
   2   1   3    11653.20    12217.33    209.73 o 
   3   1   3     2317.49     2636.34     30.85 o 
   4   1   3     2568.44     2519.13     27.87 o 
   5   1   3      327.06      343.43      5.49 o 
   6   1   3     1156.27     1109.01     13.42 o 
   7   1   3      231.32      182.16      5.39 o 
   8   1   3      445.49      513.19      8.79 o 
   9   1   3        0.07       -3.35      3.35 o 
  10   1   3       56.99       49.35      5.52 o 
  11   1   3      437.26      385.33     12.04 o 
  12   1   3      531.84      515.29     16.23 o 
  13   1   3       81.71       83.22      8.20 o 
  14   1   3       28.03       32.21      7.05 o 
  15   1   3      178.30      186.38     11.64 o 
  16   1   3        7.88        8.94      6.97 o 
  17   1   3       62.34       63.17      9.09 o 
  18   1   3      173.02      191.92     12.98 o 
  19   1   3       14.70       10.09      8.60 o 
  20   1   3      204.30      240.80     17.90 o 
   2   2   3    19072.46    19348.85    534.78 o 
   3   2   3        0.32        1.86      1.47 o 
   4   2   3      726.81      776.86     12.57 o 
   5   2   3      167.14      198.38      4.19 o 
   6   2   3     1023.94     1082.73     13.75 o 
   7   2   3      916.90      828.00     12.99 o 
   8   2   3     3540.58     3524.05     46.26 o 
   9   2   3      144.54      145.00      7.35 o 
  10   2   3        3.25        6.57      4.41 o 
  11   2   3      330.96      275.48     10.60 o 
  12   2   3       84.07       86.66      7.64 o 
  13   2   3     1513.56     1428.78     29.36 o 
  14   2   3      782.32      721.36     23.51 o 
  15   2   3      110.74      110.60      9.48 o 
  16   2   3      206.95      204.19     12.15 o 
  17   2   3      238.51      225.85     13.37 o 
  18   2   3       85.85       86.45     10.09 o 
  19   2   3        9.88        5.34      8.63 o 
  20   2   3        5.38       12.94      9.30 o 
   1   3   3        0.12        2.33      1.09 o 
   2   3   3     4381.19     4662.26     44.99 o 
   3   3   3        4.44        3.88      1.16 o 
   4   3   3      333.48      403.88      9.12 o 
   5   3   3     1221.57     1441.93     17.41 o 
   6   3   3      605.70      737.80      9.43 o 
   7   3   3        9.08       15.48      2.34 o 
   8   3   3      850.91      772.02     13.11 o 
   9   3   3      134.45       80.34      6.31 o 
  10   3   3        8.43       11.45      4.64 o 
  11   3   3     1063.61     1079.55     22.96 o 
  12   3   3       37.81       33.03      6.67 o 
  13   3   3       11.81       13.17      6.36 o 
  14   3   3        5.34        1.62      6.45 o 
  15   3   3       51.32       39.52      7.79 o 
  16   3   3       39.88       47.36      8.52 o 
  17   3   3       21.23       27.87      9.47 o 
  18   3   3        6.59       -3.91      7.80 o 
  19   3   3       10.77       15.45      8.70 o 
  20   3   3        1.11       -5.74      8.92 o 
   0   4   3      367.83      497.72      9.05 o 
   1   4   3     1687.10     1834.88     18.84 o 
   2   4   3     6212.58     6841.14     62.37 o 
   3   4   3       11.33        2.66      1.27 o 
   4   4   3      331.28      335.98      4.96 o 
   5   4   3      288.58      332.03      6.20 o 
   6   4   3      492.18      427.85      8.10 o 
   7   4   3      153.93      138.67      4.46 o 
   8   4   3     2397.52     2368.47     40.03 o 
   9   4   3        1.42        0.40      5.98 o 
  10   4   3      385.14      360.30      9.81 o 
  11   4   3        6.02        6.69      4.61 o 
  12   4   3       61.95       69.09      6.27 o 
  13   4   3      349.82      349.99     11.31 o 
  14   4   3      974.29      959.41     20.06 o 
  15   4   3       90.89       90.19      9.29 o 
  16   4   3      319.45      350.45     15.07 o 
  17   4   3       89.88      104.34     10.56 o 
  18   4   3      101.26      110.26     11.13 o 
  19   4   3       74.30       94.48     11.44 o 
  20   4   3        3.82        2.49     12.96 o 
   1   5   3       22.35       20.30      1.89 o 
   2   5   3      429.35      439.62      7.38 o 
   3   5   3     2099.40     2238.06     19.23 o 
   4   5   3     3494.07     3593.93     35.88 o 
   5   5   3      854.23      924.93     10.98 o 
   6   5   3       79.36      115.84      3.91 o 
   7   5   3       50.48       43.74      3.10 o 
   8   5   3     2737.48     2819.55     49.18 o 
   9   5   3     1088.20     1057.94     16.88 o 
  10   5   3     1218.81     1177.25     20.50 o 
  11   5   3     2002.49     1945.08     32.26 o 
  12   5   3     3247.72     3190.89     44.18 o 
  13   5   3      356.47      338.84     16.82 o 
  14   5   3      287.99      281.26     15.00 o 
  15   5   3      509.46      502.86     17.10 o 
  16   5   3       17.41        9.16      8.65 o 
  17   5   3       81.39       81.09      8.78 o 
  18   5   3       62.71       57.03     10.28 o 
  19   5   3       10.84       14.31      9.01 o 
   0   6   3       19.88       18.33      2.89 o 
   1   6   3       42.39       52.46      1.91 o 
   2   6   3        8.35        4.95      1.03 o 
   3   6   3       79.06       71.10      2.69 o 
   4   6   3        6.51        9.93      1.84 o 
   5   6   3       17.52       17.07      2.20 o 
   6   6   3        7.45       10.69      2.45 o 
   7   6   3      316.67      309.13      6.95 o 
   8   6   3      338.72      340.47      7.69 o 
   9   6   3      184.07      237.27     11.64 o 
  10   6   3       23.27       28.50      5.27 o 
  11   6   3      265.62      245.37     14.71 o 
  12   6   3      162.36      163.89      8.72 o 
  13   6   3        2.84       -0.80      5.53 o 
  14   6   3       71.26       68.08      9.91 o 
  15   6   3        0.03        1.98      5.99 o 
  16   6   3        0.61        1.72      7.47 o 
  17   6   3      209.20      227.10     14.05 o 
  18   6   3       21.92       20.47      9.25 o 
  19   6   3        7.41        2.80      9.42 o 
   1   7   3     2922.63     2996.40     28.82 o 
   2   7   3      693.03      641.31      8.07 o 
   3   7   3       40.65       52.64      2.29 o 
   4   7   3     2642.87     2473.80     25.20 o 
   5   7   3      684.69      678.88      8.83 o 
   6   7   3      248.93      223.89      5.51 o 
   7   7   3      146.19      184.56      5.78 o 
   8   7   3      318.17      282.47      8.51 o 
   9   7   3      173.83      187.86      8.06 o 
  10   7   3       76.61       98.12      6.87 o 
  11   7   3      505.18      508.87     12.22 o 
  12   7   3     1170.30     1162.05     22.54 o 
  13   7   3       16.02       11.90      5.77 o 
  14   7   3      242.75      262.99     15.35 o 
  15   7   3       13.15       18.92      7.44 o 
  16   7   3       35.63       47.69      9.11 o 
  17   7   3       18.77       13.88      9.43 o 
  18   7   3       48.07       43.39     10.16 o 
   0   8   3     5078.07     4855.08     68.01 o 
   1   8   3      411.62      379.42      6.69 o 
   2   8   3     1727.94     1514.95     19.43 o 
   3   8   3      257.35      246.26      4.56 o 
   4   8   3     1262.05     1200.48     13.33 o 
   5   8   3      190.73      204.03      5.29 o 
   6   8   3       47.95       55.63      3.98 o 
   7   8   3        6.08        7.08      3.24 o 
   8   8   3      809.61      766.13     16.85 o 
   9   8   3        3.47        6.21      3.91 o 
  10   8   3       34.12       28.11      6.07 o 
  11   8   3       14.93       17.35      5.77 o 
  12   8   3        0.12       11.26      5.50 o 
  13   8   3      160.24      172.14     10.95 o 
  14   8   3      191.34      214.87     12.47 o 
  15   8   3        1.14       -0.01      7.20 o 
  16   8   3      197.79      219.09     13.53 o 
  17   8   3        5.32       -6.44      8.04 o 
   1   9   3       88.91       91.34      4.04 o 
   2   9   3      684.03      694.05      9.29 o 
   3   9   3       38.31       36.55      2.74 o 
   4   9   3      700.89      734.58      9.49 o 
   5   9   3       34.67       42.10      4.22 o 
   6   9   3      180.16      190.95      6.17 o 
   7   9   3       49.32       46.18      4.29 o 
   8   9   3      481.25      432.68     12.80 o 
   9   9   3      196.32      169.82     13.04 o 
  10   9   3       14.38       14.37      6.63 o 
  11   9   3      322.55      291.62     12.29 o 
  12   9   3       30.02       33.07      9.32 o 
  13   9   3        3.26       -0.88      6.61 o 
  14   9   3       10.53       -2.14      7.02 o 
  15   9   3       81.99      112.82     10.59 o 
  16   9   3        6.62        7.08      8.12 o 
   0  10   3     3787.01     3706.72     69.60 o 
   1  10   3      797.08      775.15     12.66 o 
   2  10   3      112.00      113.97      5.08 o 
   3  10   3     1182.21     1155.73     14.44 o 
   4  10   3        0.15       -2.54      2.54 o 
   5  10   3       78.04       66.31      4.21 o 
   6  10   3      346.10      334.70     12.66 o 
   7  10   3      122.14      117.02      8.72 o 
   8  10   3      429.88      406.27     15.13 o 
   9  10   3        2.12        6.38      6.39 o 
  10  10   3      140.35      124.66     10.25 o 
  11  10   3        5.46        6.53      6.11 o 
  12  10   3       10.84       16.09      6.90 o 
  13  10   3      122.35      139.10     10.75 o 
  14  10   3       98.65      108.75     10.40 o 
  15  10   3       19.58       11.18      8.44 o 
   1  11   3     1987.13     1962.72     31.28 o 
   2  11   3      260.74      214.72     10.31 o 
   3  11   3       53.91       57.96      5.06 o 
   4  11   3      584.56      596.78     13.57 o 
   5  11   3      412.32      404.19     18.02 o 
   6  11   3      488.52      468.70     15.12 o 
   7  11   3       48.51       31.26      6.78 o 
   8  11   3        0.50        6.44      6.02 o 
   9  11   3       16.07        4.55      6.47 o 
  10  11   3      233.13      272.67     14.06 o 
  11  11   3        4.15       -1.71      6.25 o 
  12  11   3      348.38      378.24     14.76 o 
  13  11   3       71.34       78.05      9.45 o 
  14  11   3       46.31       68.60     16.50 o 
   0  12   3      180.30      171.84     22.25 o 
   1  12   3        5.83       16.00      6.06 o 
   2  12   3       47.22       40.88      6.70 o 
   3  12   3      134.72      118.26     17.11 o 
   4  12   3       15.23        9.12      7.68 o 
   5  12   3        5.16        2.32     15.29 o 
   6  12   3      217.28      246.92     17.47 o 
   7  12   3       26.50       13.89      9.10 o 
   8  12   3      171.61      179.44     15.94 o 
   9  12   3       34.58       35.73     11.05 o 
  10  12   3        3.89        8.87     10.38 o 
  11  12   3        3.06       -4.68      8.18 o 
  12  12   3       12.26       28.44     12.04 o 
  13  12   3       15.14       -8.06     11.34 o 
   1  13   3       22.70       17.12      6.40 o 
   2  13   3      224.50      208.78     11.58 o 
   3  13   3        1.71        4.19      6.14 o 
   4  13   3      147.27      144.31     15.52 o 
   5  13   3       97.72      110.04     20.46 o 
   6  13   3       13.73        7.94     13.70 o 
   7  13   3       75.93       71.30     18.47 o 
   8  13   3       22.57       23.24     16.29 o 
   9  13   3       24.48       49.06     18.87 o 
  10  13   3       41.78       40.30     11.96 o 
  11  13   3       15.00        5.84     11.42 o 
   0  14   3      230.95      250.46     28.20 o 
   1  14   3      149.38      174.60     17.27 o 
   2  14   3        4.78       15.10     10.32 o 
   3  14   3      316.60      356.53     23.10 o 
   4  14   3       34.58       44.00     11.96 o 
   5  14   3        3.15        0.00     14.90 o 
   6  14   3      237.23      275.68     29.99 o 
   7  14   3        0.65       25.22     17.88 o 
   8  14   3      368.03      392.27     33.57 o 
   9  14   3       22.41       42.31     20.26 o 
   1  15   3        0.72       14.59     18.07 o 
   2  15   3        0.94       14.41     11.63 o 
   3  15   3        0.09        1.67     11.23 o 
   4  15   3       74.96      112.62     22.44 o 
   5  15   3       60.99       60.78     21.05 o 
   0   0   4      152.53      130.29      7.35 o 
   3   0   4     8671.84     9216.79    137.71 o 
   4   0   4     1922.93     2338.71     36.89 o 
   5   0   4     6098.44     6289.28     95.51 o 
   6   0   4      289.59      366.81     12.79 o 
   7   0   4     1744.71     1892.35     67.62 o 
   8   0   4      497.13      410.47     11.09 o 
   9   0   4      721.12      624.63     17.04 o 
  10   0   4     1360.97     1364.98     30.27 o 
  11   0   4      346.29      389.64     17.34 o 
  12   0   4      689.61      704.85     25.05 o 
  13   0   4      508.53      505.94     22.38 o 
  14   0   4      473.39      530.47     23.25 o 
  15   0   4       11.57        8.15      9.16 o 
  16   0   4      279.17      217.79     17.77 o 
  17   0   4       12.70        5.48     10.43 o 
  18   0   4        0.12       -9.27     19.46 o 
  19   0   4       46.69       65.58     14.35 o 
  20   0   4      111.19       96.15     16.68 o 
   1   1   4    10878.26    12154.20    180.59 o 
   2   1   4     5809.42     6280.43     71.19 o 
   3   1   4     8157.69     8892.49    108.50 o 
   4   1   4      345.38      348.12      7.66 o 
   5   1   4      311.51      323.55      5.60 o 
   6   1   4     3767.23     4318.65     60.24 o 
   7   1   4     8466.97     9687.34    110.82 o 
   8   1   4       36.42       35.29      3.48 o 
   9   1   4      259.20      264.79      7.89 o 
  10   1   4     1887.06     1913.18     30.66 o 
  11   1   4      145.25      140.61      8.31 o 
  12   1   4      738.10      700.21     17.68 o 
  13   1   4       26.81       13.90      6.46 o 
  14   1   4     1882.86     1733.99     34.34 o 
  15   1   4       66.88       82.36      8.71 o 
  16   1   4       49.39       44.18      8.16 o 
  17   1   4        2.25        0.87      6.91 o 
  18   1   4      312.19      307.41     21.86 o 
  19   1   4       15.36       19.46      9.08 o 
  20   1   4        2.39        2.61      9.15 o 
   0   2   4      733.35      770.67     13.85 o 
   1   2   4     3451.95     3851.35     50.86 o 
   2   2   4    14489.67    15105.07    224.85 o 
   3   2   4     2524.64     2545.96     32.85 o 
   4   2   4       26.40       21.89      2.30 o 
   5   2   4    10653.03    11332.20    120.13 o 
   6   2   4     1567.57     1729.88     20.43 o 
   7   2   4     1014.31     1111.40     14.45 o 
   8   2   4       40.92       50.83      4.08 o 
   9   2   4        0.78       -3.93      4.00 o 
  10   2   4      426.62      425.13     11.20 o 
  11   2   4      432.95      401.52     12.60 o 
  12   2   4      324.85      338.80     12.52 o 
  13   2   4      589.87      565.14     22.13 o 
  14   2   4      162.63      156.83     10.27 o 
  15   2   4       39.06       25.51      7.35 o 
  16   2   4      395.69      378.34     14.98 o 
  17   2   4       19.31       31.55      8.38 o 
  18   2   4        0.01       -6.94      6.94 o 
  19   2   4        5.15       11.55      8.55 o 
  20   2   4        0.84        9.12      9.15 o 
   1   3   4      876.86      707.26      9.54 o 
   2   3   4    13589.01    14094.29    159.33 o 
   3   3   4    12628.96    13412.98    151.67 o 
   4   3   4      531.30      453.25      5.82 o 
   5   3   4       94.91      146.31      5.92 o 
   6   3   4      290.17      277.93      6.52 o 
   7   3   4      727.80      679.23     13.58 o 
   8   3   4      653.30      666.43     14.92 o 
   9   3   4      156.58      141.74      6.20 o 
  10   3   4     1923.76     1863.39     33.73 o 
  11   3   4      546.83      542.44     20.75 o 
  12   3   4     1396.50     1411.34     28.65 o 
  13   3   4      240.37      271.12     14.25 o 
  14   3   4      637.89      660.98     18.71 o 
  15   3   4        3.30       -0.60      6.65 o 
  16   3   4      364.41      379.52     15.24 o 
  17   3   4      235.96      228.77     13.37 o 
  18   3   4      211.98      231.81     14.02 o 
  19   3   4       65.90       62.61     10.49 o 
  20   3   4       53.23       47.14     10.42 o 
   0   4   4      767.88      824.85     13.42 o 
   1   4   4     2051.20     2106.09     21.46 o 
   2   4   4      427.73      361.16      5.39 o 
   3   4   4        1.97        5.63      2.05 o 
   4   4   4      101.68      103.76      2.71 o 
   5   4   4     1233.50     1418.49     15.49 o 
   6   4   4      325.16      436.03     11.12 o 
   7   4   4      265.96      230.41      7.36 o 
   8   4   4      668.72      690.01     15.61 o 
   9   4   4      368.93      406.41      9.53 o 
  10   4   4      424.04      410.25     10.32 o 
  11   4   4      142.95      126.49      8.50 o 
  12   4   4       52.93       53.12      5.78 o 
  13   4   4       98.99      105.54      7.09 o 
  14   4   4      466.53      450.48     15.42 o 
  15   4   4      144.16      155.48     12.38 o 
  16   4   4      580.81      548.68     20.18 o 
  17   4   4       60.92       72.33      9.44 o 
  18   4   4        8.70       -4.10      7.87 o 
  19   4   4       15.80       14.18      9.23 o 
   1   5   4      628.73      632.72      9.17 o 
   2   5   4       60.74       77.93      3.11 o 
   3   5   4      130.75      167.85      8.72 o 
   4   5   4     4030.83     4197.08     41.54 o 
   5   5   4      350.07      328.88      6.00 o 
   6   5   4       28.91       39.69      3.03 o 
   7   5   4     1378.29     1416.23     20.89 o 
   8   5   4     1163.14     1186.68     18.60 o 
   9   5   4       16.13       16.03      4.82 o 
  10   5   4      124.28      145.06      7.83 o 
  11   5   4     1314.92     1343.49     32.71 o 
  12   5   4      618.16      560.24     14.31 o 
  13   5   4      176.92      174.09     10.48 o 
  14   5   4        6.52        0.24      6.70 o 
  15   5   4       46.56       42.80      8.16 o 
  16   5   4       34.13       29.08      8.06 o 
  17   5   4        5.11        7.42      7.85 o 
  18   5   4       23.99       34.97      9.45 o 
  19   5   4        0.13       -2.35     10.07 o 
   0   6   4      800.73      701.67     14.24 o 
   1   6   4       46.31       43.33      2.79 o 
   2   6   4     1191.75     1130.49     16.56 o 
   3   6   4      533.71      610.52      8.62 o 
   4   6   4     2519.37     2755.54     31.50 o 
   5   6   4     1762.86     1821.51     22.29 o 
   6   6   4     2093.28     2170.59     29.68 o 
   7   6   4       95.61       85.70      4.80 o 
   8   6   4     2387.24     2372.20     44.96 o 
   9   6   4     2728.12     2846.47     36.34 o 
  10   6   4     1796.22     1794.00     27.08 o 
  11   6   4      181.66      209.47      9.04 o 
  12   6   4       66.07       70.01      6.87 o 
  13   6   4       91.95      101.58      9.88 o 
  14   6   4       65.43       62.15      7.23 o 
  15   6   4       18.02       21.35      7.50 o 
  16   6   4      358.80      358.11     14.76 o 
  17   6   4      142.99      161.60     18.15 o 
  18   6   4      288.10      330.85     16.84 o 
  19   6   4        2.93        0.47     12.31 o 
   1   7   4     1312.25     1407.40     17.56 o 
   2   7   4      707.86      712.48      9.24 o 
   3   7   4      100.05       88.86      3.42 o 
   4   7   4     1524.42     1582.35     19.42 o 
   5   7   4       81.60       97.48      4.01 o 
   6   7   4     1106.42     1132.93     22.16 o 
   7   7   4      403.39      358.12      8.28 o 
   8   7   4      270.90      311.13     17.76 o 
   9   7   4        0.05        4.31      4.13 o 
  10   7   4      111.48      110.68      7.69 o 
  11   7   4      491.27      524.27     15.34 o 
  12   7   4       52.69       40.19      6.20 o 
  13   7   4       17.89       13.57      5.89 o 
  14   7   4       14.64       22.02      6.25 o 
  15   7   4        1.12       -6.74      6.74 o 
  16   7   4       71.50       74.60      9.83 o 
  17   7   4        5.65       -3.25      8.06 o 
  18   7   4      102.28       98.98     11.83 o 
   0   8   4      209.98      211.53      8.74 o 
   1   8   4      556.75      575.80     13.32 o 
   2   8   4      256.93      241.54      7.49 o 
   3   8   4      159.66      168.40      5.26 o 
   4   8   4      220.57      216.44      5.53 o 
   5   8   4       26.64       20.35      2.85 o 
   6   8   4      216.22      228.02      6.06 o 
   7   8   4      255.57      235.64      8.15 o 
   8   8   4       14.82        8.63      4.01 o 
   9   8   4      123.61       82.38      6.84 o 
  10   8   4       41.56       22.57      5.74 o 
  11   8   4       95.08       91.81      8.46 o 
  12   8   4       99.14      101.00      9.98 o 
  13   8   4      116.28      106.20      9.30 o 
  14   8   4        2.85        1.24      6.82 o 
  15   8   4        3.77        9.41      7.74 o 
  16   8   4       54.32       44.04      9.14 o 
  17   8   4       41.04       50.86      9.75 o 
   1   9   4       31.36       25.50      3.61 o 
   2   9   4     2562.24     2499.88     32.72 o 
   3   9   4     1073.91     1013.78     14.50 o 
   4   9   4      822.85      792.20     13.33 o 
   5   9   4       35.56       24.87      3.87 o 
   6   9   4      266.34      262.60      7.40 o 
   7   9   4      530.98      518.43     15.75 o 
   8   9   4      106.15       94.44      6.90 o 
   9   9   4      224.42      222.33      9.88 o 
  10   9   4      122.68      125.72      8.36 o 
  11   9   4        6.19        3.38      6.54 o 
  12   9   4      537.99      536.47     16.76 o 
  13   9   4      204.93      197.69     11.62 o 
  14   9   4      284.99      249.85     13.30 o 
  15   9   4       13.50        5.29      7.65 o 
  16   9   4       33.98       36.96      9.08 o 
   0  10   4     2148.61     2139.90     43.46 o 
   1  10   4      113.50      110.38      6.21 o 
   2  10   4     1520.08     1487.48     22.95 o 
   3  10   4       30.58       25.31      5.16 o 
   4  10   4        3.24       -1.38      4.35 o 
   5  10   4      269.96      250.31     10.53 o 
   6  10   4      474.05      475.66     11.35 o 
   7  10   4       41.10       32.25      5.72 o 
   8  10   4        1.37        3.53      5.43 o 
   9  10   4      230.86      213.18     11.47 o 
  10  10   4       61.41       78.25      8.40 o 
  11  10   4        0.32        4.29      8.82 o 
  12  10   4        0.18        2.32      6.29 o 
  13  10   4        0.74       -4.06      9.15 o 
  14  10   4      330.06      363.20     20.73 o 
  15  10   4        0.42        5.21      7.58 o 
   1  11   4       20.23       22.32      6.30 o 
   2  11   4        4.35        6.72      5.27 o 
   3  11   4      280.44      275.29     12.16 o 
   4  11   4      305.29      272.33     14.08 o 
   5  11   4      256.72      245.10     16.02 o 
   6  11   4      239.26      229.35     25.72 o 
   7  11   4        6.61       12.26      8.54 o 
   8  11   4        0.05       11.62      8.65 o 
   9  11   4       17.19       13.43      9.16 o 
  10  11   4        3.08       -2.45      8.91 o 
  11  11   4        1.75       21.51     10.74 o 
  12  11   4       35.56       39.18      9.55 o 
  13  11   4        5.27        2.51      8.85 o 
  14  11   4        4.13      -12.81     12.81 o 
   0  12   4      320.10      355.49     25.92 o 
   1  12   4       63.54       77.42      7.73 o 
   2  12   4      218.79      190.29     10.39 o 
   3  12   4       52.73       34.03      6.67 o 
   4  12   4        2.87        9.91      7.02 o 
   5  12   4      196.29      201.18     15.92 o 
   6  12   4      451.64      487.78     22.36 o 
   7  12   4      301.86      271.99     22.15 o 
   8  12   4      207.76      234.57     27.21 o 
   9  12   4        3.95       -5.96     14.30 o 
  10  12   4       45.86       32.18     17.48 o 
  11  12   4       37.28       47.47     19.66 o 
  12  12   4        4.73        8.19     11.42 o 
  13  12   4      154.93      174.91     35.45 o 
   1  13   4       37.06       42.30     11.23 o 
   2  13   4      189.40      204.22     22.25 o 
   3  13   4       30.29        7.57     10.39 o 
   4  13   4      272.88      289.67     20.50 o 
   5  13   4        0.72        4.77     14.30 o 
   6  13   4      164.93      152.34     22.64 o 
   7  13   4      175.69      187.70     25.62 o 
   8  13   4       99.20      148.17     24.23 o 
   9  13   4       82.75       97.32     22.05 o 
  10  13   4      147.25      185.11     27.01 o 
  11  13   4       17.15       30.59     16.09 o 
   0  14   4        0.00       12.51     14.10 o 
   1  14   4        1.81       -0.04      9.56 o 
   2  14   4        0.10        5.01      9.86 o 
   3  14   4        0.59        9.62     10.67 o 
   4  14   4        0.46        6.73     10.88 o 
   5  14   4       22.19       17.68     15.89 o 
   6  14   4        3.29        0.00     14.70 o 
   7  14   4       25.36       43.50     19.27 o 
   8  14   4        6.55        6.75     15.49 o 
   1  15   4        0.10       -3.06     11.27 o 
   2  15   4      384.10      422.53     25.70 o 
   3  15   4       13.38       29.21     12.74 o 
   4  15   4      134.85      138.44     25.42 o 
   5  15   4       20.25       39.53     19.07 o 
   1   1   5    11601.36    12103.32    160.86 o 
   2   1   5      426.91      428.37      6.42 o 
   3   1   5      577.37      623.19      8.62 o 
   4   1   5       79.76       90.83      3.16 o 
   5   1   5      302.62      338.49      6.50 o 
   6   1   5      726.95      839.17     11.98 o 
   7   1   5     2717.41     2851.84     37.80 o 
   8   1   5        0.15       -2.84      4.03 o 
   9   1   5     2007.89     1863.34     29.45 o 
  10   1   5       20.74       23.46      4.43 o 
  11   1   5       51.53       46.96      5.78 o 
  12   1   5     1119.76     1061.24     23.18 o 
  13   1   5      230.61      208.24     11.55 o 
  14   1   5       28.84       30.82     10.32 o 
  15   1   5      648.79      616.25     18.33 o 
  16   1   5        1.41       -5.25      6.47 o 
  17   1   5       82.23       96.87      9.96 o 
  18   1   5       17.41       29.15      8.26 o 
  19   1   5        1.36       -8.16      8.16 o 
  20   1   5        5.09        0.87      8.98 o 
   0   2   5     3403.61     3570.00     63.80 o 
   1   2   5     4452.05     4879.93     52.52 o 
   2   2   5       25.14       36.24      3.43 o 
   3   2   5      431.10      396.42     10.32 o 
   4   2   5     5626.01     6458.66     73.98 o 
   5   2   5     5314.29     5552.49     69.29 o 
   6   2   5      378.64      363.15      7.29 o 
   7   2   5      304.26      298.34      5.29 o 
   8   2   5        6.46        0.84      3.53 o 
   9   2   5       52.23       37.39      4.68 o 
  10   2   5      470.51      479.43     12.27 o 
  11   2   5     2864.77     2873.88     44.14 o 
  12   2   5       76.17       77.68      7.68 o 
  13   2   5      309.22      274.52     12.30 o 
  14   2   5      589.61      532.23     16.35 o 
  15   2   5       21.61       21.05      7.13 o 
  16   2   5      279.27      270.37     13.77 o 
  17   2   5       58.50       78.77      9.65 o 
  18   2   5        0.65        2.30      7.57 o 
  19   2   5      271.00      296.84     16.17 o 
  20   2   5        1.30        3.94      9.30 o 
   1   3   5      285.31      291.96      8.24 o 
   2   3   5     4926.50     5445.62     58.87 o 
   3   3   5       74.95       56.90      2.95 o 
   4   3   5      303.79      298.24      4.54 o 
   5   3   5     4801.04     5216.30     56.68 o 
   6   3   5      851.32      829.49     12.26 o 
   7   3   5      173.36      151.07      5.54 o 
   8   3   5       71.17       66.49      5.80 o 
   9   3   5        6.25        7.03      2.98 o 
  10   3   5       65.05       70.38      7.60 o 
  11   3   5       25.85       21.71      3.93 o 
  12   3   5      767.85      709.02     18.27 o 
  13   3   5      193.06      174.75     10.24 o 
  14   3   5      153.61      131.77      9.74 o 
  15   3   5      261.24      221.27     12.16 o 
  16   3   5      123.51      137.71     10.71 o 
  17   3   5        8.67        1.44      7.50 o 
  18   3   5       32.95       33.73      9.08 o 
  19   3   5        3.10       -2.73      8.64 o 
  20   3   5       11.66       16.39     13.90 o 
   0   4   5     3797.44     3763.51     68.50 o 
   1   4   5     1902.59     1895.59     26.01 o 
   2   4   5       22.42       20.24      2.47 o 
   3   4   5     5844.40     6054.54     69.93 o 
   4   4   5      545.56      561.73      7.52 o 
   5   4   5     1515.74     1356.57     14.87 o 
   6   4   5        0.21       -0.60      1.96 o 
   7   4   5      299.73      328.72      8.11 o 
   8   4   5       15.29       20.61      4.24 o 
   9   4   5      187.62      170.06      8.32 o 
  10   4   5        4.03       -5.09      5.09 o 
  11   4   5     1904.60     1904.49     35.31 o 
  12   4   5       54.03       54.41      7.31 o 
  13   4   5      297.81      272.18     12.26 o 
  14   4   5       43.88       54.67      7.75 o 
  15   4   5        3.40       -5.83      6.74 o 
  16   4   5        2.21        6.17      7.35 o 
  17   4   5       90.20       80.01     10.05 o 
  18   4   5       30.77       37.21      9.41 o 
  19   4   5       74.10       77.11     11.02 o 
   1   5   5      368.63      410.51      6.67 o 
   2   5   5      436.13      500.04      7.77 o 
   3   5   5       36.08       46.20      3.83 o 
   4   5   5     4739.51     5238.55     57.18 o 
   5   5   5       42.70       39.87      4.10 o 
   6   5   5      141.58      162.91      5.94 o 
   7   5   5     3209.79     3192.56     39.00 o 
   8   5   5      384.35      388.54      9.16 o 
   9   5   5     4278.57     4111.17     59.63 o 
  10   5   5      697.96      648.43     14.79 o 
  11   5   5      126.61       98.22      7.19 o 
  12   5   5       20.23       19.14      5.48 o 
  13   5   5       76.95       80.00     10.09 o 
  14   5   5       13.81        8.53      6.70 o 
  15   5   5      620.24      617.99     20.58 o 
  16   5   5       41.20       51.37      8.67 o 
  17   5   5      211.46      223.16     13.60 o 
  18   5   5       92.04      125.13     14.24 o 
  19   5   5        0.43       -1.13      8.53 o 
   0   6   5      753.07      657.58     15.88 o 
   1   6   5      413.84      390.70      6.92 o 
   2   6   5        0.16        0.16      2.10 o 
   3   6   5      573.62      546.35     10.73 o 
   4   6   5      109.91      137.27      4.81 o 
   5   6   5     1044.67     1125.05     15.35 o 
   6   6   5        1.71       -1.10      2.72 o 
   7   6   5      691.13      668.22     13.63 o 
   8   6   5       65.89       80.45      5.08 o 
   9   6   5      173.30      183.66      9.53 o 
  10   6   5      421.55      472.56     11.37 o 
  11   6   5       14.27        3.35      4.44 o 
  12   6   5        3.64        2.92      5.59 o 
  13   6   5       43.88       43.75      6.30 o 
  14   6   5        3.01       -3.74      5.38 o 
  15   6   5       13.94       12.82      6.07 o 
  16   6   5       13.34       19.99      9.37 o 
  17   6   5       80.92       90.91     10.53 o 
  18   6   5       66.51       68.76     10.68 o 
   1   7   5      644.29      610.96     10.99 o 
   2   7   5      209.15      211.71      6.28 o 
   3   7   5       46.82       45.77      3.19 o 
   4   7   5       65.55       63.57      4.32 o 
   5   7   5      434.60      452.33     10.58 o 
   6   7   5        6.06       -0.47      2.52 o 
   7   7   5     1830.90     1833.83     26.16 o 
   8   7   5      591.84      595.68     12.91 o 
   9   7   5      170.62      168.46      7.00 o 
  10   7   5        0.34       -4.69      4.69 o 
  11   7   5      230.24      203.73     10.12 o 
  12   7   5       98.65      101.70      8.30 o 
  13   7   5       75.27       73.27      7.15 o 
  14   7   5       24.73       20.13      6.19 o 
  15   7   5      145.95      162.18     13.93 o 
  16   7   5       38.42       58.61      9.06 o 
  17   7   5      175.70      185.79     17.43 o 
  18   7   5        0.25       -8.93      8.93 o 
   0   8   5      644.79      647.37     13.70 o 
   1   8   5       65.00       68.58      3.45 o 
   2   8   5      717.05      683.54     10.36 o 
   3   8   5     3426.85     3465.26     39.48 o 
   4   8   5      344.24      306.34      7.75 o 
   5   8   5     1453.98     1400.22     22.59 o 
   6   8   5      155.48      158.76      5.43 o 
   7   8   5      186.71      175.04      6.10 o 
   8   8   5      116.93      106.14      5.47 o 
   9   8   5        0.06        1.33      6.68 o 
  10   8   5      191.66      207.35      9.02 o 
  11   8   5     1390.41     1377.59     27.92 o 
  12   8   5       77.09       74.58      7.87 o 
  13   8   5      106.87       90.92      7.65 o 
  14   8   5       30.91       27.07      7.35 o 
  15   8   5       28.85       39.57      8.49 o 
  16   8   5       69.45       74.15      9.94 o 
  17   8   5       93.65       95.28     10.83 o 
   1   9   5      107.62      112.13      4.72 o 
   2   9   5      582.11      557.66      9.75 o 
   3   9   5      529.79      515.85      9.55 o 
   4   9   5        2.89        0.93      3.74 o 
   5   9   5      158.24      135.05      9.46 o 
   6   9   5        1.92        2.93      5.33 o 
   7   9   5      101.34       99.80      4.70 o 
   8   9   5       15.99        9.66      4.26 o 
   9   9   5      202.00      211.06     12.78 o 
  10   9   5       32.41       31.63      6.00 o 
  11   9   5      238.11      217.95     10.64 o 
  12   9   5       85.77       84.57     11.32 o 
  13   9   5        1.46       -0.40      6.38 o 
  14   9   5        0.65       -5.65     10.01 o 
  15   9   5       10.03       11.46      7.78 o 
  16   9   5        9.57       15.56     10.20 o 
   0  10   5      139.07      133.39      9.30 o 
   1  10   5        0.03        3.23      4.01 o 
   2  10   5      233.26      222.74      7.89 o 
   3  10   5      860.57      857.18     15.74 o 
   4  10   5        4.75        1.54      4.76 o 
   5  10   5      702.15      669.55     21.10 o 
   6  10   5       19.57       13.59      5.90 o 
   7  10   5        0.43       -2.76      5.33 o 
   8  10   5       37.67       36.51      5.31 o 
   9  10   5        9.40        6.51      5.23 o 
  10  10   5        4.40        9.91      5.94 o 
  11  10   5      112.64      148.67     10.32 o 
  12  10   5        2.74       -9.06      9.06 o 
  13  10   5        4.71        8.24      8.41 o 
  14  10   5        5.58        1.67      9.12 o 
  15  10   5       15.21       28.39     10.77 o 
   1  11   5     2541.16     2504.52     44.40 o 
   2  11   5       80.35       82.01      7.35 o 
   3  11   5       64.57       74.27      7.01 o 
   4  11   5       11.15        9.25      6.48 o 
   5  11   5      553.73      511.40     21.55 o 
   6  11   5       69.48       62.26     10.30 o 
   7  11   5      403.43      381.94     37.14 o 
   8  11   5       10.62        9.58      8.49 o 
   9  11   5      432.78      465.70     25.62 o 
  10  11   5        7.36       21.31     10.16 o 
  11  11   5        1.56       19.66     15.69 o 
  12  11   5       63.91       53.03     19.46 o 
  13  11   5       24.58       25.57     12.34 o 
  14  11   5       10.10       15.43     13.70 o 
   0  12   5      490.00      453.25     32.57 o 
   1  12   5        3.23       -0.29      8.77 o 
   2  12   5       88.57       78.77     18.07 o 
   3  12   5       76.49       81.63     18.67 o 
   4  12   5       18.37        2.24      9.12 o 
   5  12   5        1.12       -0.99     12.12 o 
   6  12   5      136.43      119.17     20.66 o 
   7  12   5       37.66       53.63     17.68 o 
   8  12   5       23.90       43.50     16.49 o 
   9  12   5       95.07      133.47     22.25 o 
  10  12   5       11.05       16.68     16.29 o 
  11  12   5      151.32      161.08     25.82 o 
  12  12   5        3.98       12.01     11.76 o 
   1  13   5      235.96      233.48     30.29 o 
   2  13   5       22.66       15.97     10.66 o 
   3  13   5      139.54      137.00     22.64 o 
   4  13   5        8.65       10.17     10.45 o 
   5  13   5        0.09       -2.78     14.30 o 
   6  13   5       22.29       26.42     16.29 o 
   7  13   5       42.73       64.55     19.27 o 
   8  13   5        0.01        4.97     16.09 o 
   9  13   5      116.63       89.97     22.64 o 
  10  13   5        8.89       -6.75     16.09 o 
   0  14   5      158.93      191.27     26.42 o 
   1  14   5        2.17        6.65     11.31 o 
   2  14   5       16.54       10.50     11.45 o 
   3  14   5      458.49      483.31     25.94 o 
   4  14   5        2.32       12.71     16.49 o 
   5  14   5      222.71      255.62     29.79 o 
   6  14   5       49.12       58.20     19.27 o 
   7  14   5        2.94        7.35     16.68 o 
   8  14   5       54.11       83.42     22.05 o 
   1  15   5      202.15      258.25     22.34 o 
   2  15   5       32.20       28.71     20.66 o 
   3  15   5       33.11       48.14     13.13 o 
   4  15   5        3.85        2.18     17.28 o 
   0   0   6     3760.44     3179.51     97.32 o 
   1   0   6      750.03      669.79     15.08 o 
   2   0   6    10129.81    10685.25    183.93 o 
   3   0   6     8216.91     8088.67    140.20 o 
   4   0   6    14408.48    15720.35    270.31 o 
   5   0   6     3404.81     3361.06     78.44 o 
   6   0   6     2218.14     2297.66     37.32 o 
   7   0   6     2753.46     3103.99     75.03 o 
   8   0   6     6928.92     7495.47    163.12 o 
   9   0   6      586.29      554.56     39.62 o 
  10   0   6      260.52      268.33     12.08 o 
  11   0   6       70.10       55.84      7.79 o 
  12   0   6       16.20       20.52      7.72 o 
  13   0   6     2650.11     2471.59     80.74 o 
  14   0   6        8.12       -4.13      8.24 o 
  15   0   6      236.68      199.41     16.07 o 
  16   0   6        0.73        9.54      9.69 o 
  17   0   6      165.80      180.49     29.00 o 
  18   0   6       36.44       56.56     12.99 o 
  19   0   6       74.53       81.94     15.64 o 
  20   0   6       23.02       26.02     13.97 o 
   1   1   6      834.78      853.16     13.41 o 
   2   1   6     6702.62     7347.32     89.97 o 
   3   1   6       85.75      118.69      3.99 o 
   4   1   6     1057.50     1040.82     13.70 o 
   5   1   6      418.82      381.83      6.89 o 
   6   1   6     1278.96     1467.06     20.86 o 
   7   1   6      306.99      290.08      9.49 o 
   8   1   6      279.11      339.44     10.30 o 
   9   1   6      655.38      635.09     13.60 o 
  10   1   6       15.39        9.85      4.87 o 
  11   1   6       55.10       35.69      5.24 o 
  12   1   6      354.22      391.36     11.03 o 
  13   1   6      139.85      120.70      8.75 o 
  14   1   6       18.84       17.05      6.45 o 
  15   1   6      123.12      104.35     10.92 o 
  16   1   6       32.52       35.19      7.88 o 
  17   1   6        0.02       -1.71      6.75 o 
  18   1   6       18.98       38.42     12.93 o 
  19   1   6        0.83       -1.03      8.25 o 
  20   1   6      101.82      110.53     12.41 o 
   0   2   6     3243.77     3369.52     60.81 o 
   1   2   6     5032.49     5372.56     76.32 o 
   2   2   6     1422.26     1599.79     21.53 o 
   3   2   6       40.80       35.75      2.05 o 
   4   2   6      410.49      403.59     10.58 o 
   5   2   6       19.56       16.52      3.55 o 
   6   2   6     2776.49     3190.20     41.50 o 
   7   2   6       78.01       79.87      4.25 o 
   8   2   6       47.90       35.01      4.37 o 
   9   2   6        0.06        0.01      3.95 o 
  10   2   6       29.80       25.71      5.12 o 
  11   2   6       28.27       28.25      5.68 o 
  12   2   6      242.37      223.95      9.92 o 
  13   2   6      287.91      288.10     11.98 o 
  14   2   6        0.89       -5.45      6.54 o 
  15   2   6      515.44      480.49     22.19 o 
  16   2   6      105.33      126.82     10.48 o 
  17   2   6       18.61       23.82      7.90 o 
  18   2   6        0.28        6.17      8.15 o 
  19   2   6       29.66       41.21      9.71 o 
  20   2   6        0.65      -17.48     17.48 o 
   1   3   6     1042.32      946.53     14.43 o 
   2   3   6     1283.29     1413.13     19.17 o 
   3   3   6      165.30      165.88      9.95 o 
   4   3   6     3319.66     3204.59     41.72 o 
   5   3   6      242.80      240.01      5.56 o 
   6   3   6      154.82      150.65      5.43 o 
   7   3   6     1669.90     1729.22     24.39 o 
   8   3   6       63.49       74.25      5.27 o 
   9   3   6      298.11      294.37      9.32 o 
  10   3   6     2036.52     2043.14     32.66 o 
  11   3   6     1107.50     1025.54     23.23 o 
  12   3   6     1121.63     1071.54     18.33 o 
  13   3   6      861.41      820.65     20.28 o 
  14   3   6       57.19       61.22      7.78 o 
  15   3   6      961.58      939.45     23.25 o 
  16   3   6       13.72       25.41      7.75 o 
  17   3   6      247.78      217.88     13.09 o 
  18   3   6       45.61       63.34      9.78 o 
  19   3   6       28.49        6.67      8.92 o 
   0   4   6     2129.22     2352.35     58.73 o 
   1   4   6     4026.44     4228.99     55.85 o 
   2   4   6       27.18       60.50      3.39 o 
   3   4   6      951.91      935.67     13.24 o 
   4   4   6      238.43      253.40      5.96 o 
   5   4   6       28.10       37.16      3.20 o 
   6   4   6     1031.69     1012.13     14.05 o 
   7   4   6     1712.46     1802.71     25.42 o 
   8   4   6      696.67      624.70     13.19 o 
   9   4   6       62.17       50.76      5.49 o 
  10   4   6      239.87      214.17     14.72 o 
  11   4   6      485.59      477.56     32.07 o 
  12   4   6        0.04       -5.63      5.63 o 
  13   4   6     1424.08     1306.33     27.76 o 
  14   4   6      609.73      608.66     17.75 o 
  15   4   6      305.69      283.51     19.52 o 
  16   4   6      158.41      158.39     12.24 o 
  17   4   6        6.99       -4.28      7.27 o 
  18   4   6        1.24       -1.79      9.20 o 
  19   4   6       75.38       88.09     11.19 o 
   1   5   6      613.50      564.12      8.33 o 
   2   5   6      277.61      263.60      5.37 o 
   3   5   6      339.55      374.11      6.88 o 
   4   5   6      928.10      830.52     14.60 o 
   5   5   6     1026.42     1083.78     14.95 o 
   6   5   6      307.03      336.75      7.34 o 
   7   5   6        0.83        2.67      2.81 o 
   8   5   6      333.72      341.81      8.07 o 
   9   5   6     1073.94     1026.53     17.24 o 
  10   5   6      886.71      865.59     17.63 o 
  11   5   6      416.27      381.80     11.66 o 
  12   5   6        9.67        2.98      6.31 o 
  13   5   6        9.64        3.90      5.94 o 
  14   5   6        4.04       -3.21      6.17 o 
  15   5   6       28.46       33.03      7.65 o 
  16   5   6      294.20      306.66     14.59 o 
  17   5   6        2.26       -3.48      7.80 o 
  18   5   6        0.15       -7.71      7.71 o 
  19   5   6        4.03       11.49     12.69 o 
   0   6   6        0.19        2.35      3.75 o 
   1   6   6       59.76       50.95      3.01 o 
   2   6   6       20.79       20.02      3.53 o 
   3   6   6       89.71       67.22      4.57 o 
   4   6   6      196.51      181.89      7.82 o 
   5   6   6     1328.23     1383.86     20.13 o 
   6   6   6      712.68      778.20     15.14 o 
   7   6   6       63.58       55.97      3.70 o 
   8   6   6     1676.18     1658.26     26.99 o 
   9   6   6     1303.54     1279.39     22.06 o 
  10   6   6      144.52      146.85      6.89 o 
  11   6   6      160.68      162.18      8.40 o 
  12   6   6       10.90        1.54      5.17 o 
  13   6   6      158.53      148.68      8.65 o 
  14   6   6       87.11       75.11     10.35 o 
  15   6   6       24.92       16.67      6.24 o 
  16   6   6      132.64      151.20     13.97 o 
  17   6   6       65.00       78.81      8.81 o 
  18   6   6       39.16       52.66      9.78 o 
   1   7   6      115.01      102.57      5.31 o 
   2   7   6       29.39       13.19      2.98 o 
   3   7   6       15.67       11.97      3.99 o 
   4   7   6      791.77      778.91     12.02 o 
   5   7   6      513.94      533.70     10.48 o 
   6   7   6     1849.49     1781.18     28.55 o 
   7   7   6      461.25      433.81     10.36 o 
   8   7   6      341.54      360.14      8.78 o 
   9   7   6     2445.53     2331.83     32.90 o 
  10   7   6      530.07      523.55     13.26 o 
  11   7   6     1068.06     1010.28     20.13 o 
  12   7   6       36.07       37.92      6.17 o 
  13   7   6      112.27      111.69     10.12 o 
  14   7   6        6.99        0.35      6.62 o 
  15   7   6      140.27      139.15      9.31 o 
  16   7   6       83.33       89.94     10.01 o 
  17   7   6       26.84       33.81     10.69 o 
   0   8   6       17.30        8.12      7.03 o 
   1   8   6     2636.20     2657.19     36.24 o 
   2   8   6      131.83      121.51      5.62 o 
   3   8   6      184.77      179.95      7.12 o 
   4   8   6      724.26      652.17     12.41 o 
   5   8   6      147.81      150.30      9.00 o 
   6   8   6      365.76      354.53     11.34 o 
   7   8   6       19.76       22.03      6.12 o 
   8   8   6      152.48      151.96     11.75 o 
   9   8   6       47.14       40.96      5.15 o 
  10   8   6       38.66       21.69      5.22 o 
  11   8   6       96.67      106.78      7.39 o 
  12   8   6        3.23       -1.68      5.54 o 
  13   8   6       72.77       64.06     10.55 o 
  14   8   6        4.91        0.80      6.53 o 
  15   8   6       17.16        6.31      7.43 o 
  16   8   6        8.19        8.12      9.58 o 
  17   8   6       10.15       19.19      8.43 o 
   1   9   6     5116.69     5045.14     56.12 o 
   2   9   6      374.89      339.75     11.04 o 
   3   9   6      604.12      568.54     10.31 o 
   4   9   6     1110.77     1053.87     16.22 o 
   5   9   6      114.54      101.36      7.59 o 
   6   9   6      852.15      843.74     19.43 o 
   7   9   6      126.70      126.09      8.59 o 
   8   9   6      148.16      173.26     11.58 o 
   9   9   6        0.11        1.82      3.85 o 
  10   9   6       10.14        9.00      4.66 o 
  11   9   6        4.09        4.35      5.39 o 
  12   9   6        1.73        4.67      6.13 o 
  13   9   6      151.96      163.43     11.60 o 
  14   9   6        0.38        9.15      8.92 o 
  15   9   6       96.59       99.31     12.78 o 
  16   9   6       11.48       10.52     10.22 o 
   0  10   6     1999.26     1904.15     39.94 o 
   1  10   6      538.81      502.30     11.43 o 
   2  10   6       89.61       89.86      8.05 o 
   3  10   6      130.80      126.02      6.43 o 
   4  10   6        0.06        1.36      4.74 o 
   5  10   6      278.55      282.98     11.38 o 
   6  10   6        1.56       14.63      5.87 o 
   7  10   6       92.96       88.14      7.95 o 
   8  10   6      299.31      303.52     12.49 o 
   9  10   6       46.17       69.11     11.37 o 
  10  10   6        0.34        5.50      8.94 o 
  11  10   6       63.64       82.89     15.39 o 
  12  10   6       10.55       36.15     16.49 o 
  13  10   6      105.45       92.95     22.25 o 
  14  10   6       18.22       17.12     31.08 o 
  15  10   6       15.47       12.12     12.08 o 
   1  11   6       17.25       15.32      4.47 o 
   2  11   6        4.33        9.30      4.25 o 
   3  11   6       87.81      101.26      6.89 o 
   4  11   6       27.93       33.83      7.24 o 
   5  11   6       58.42       42.70     14.30 o 
   6  11   6       25.58       24.43     13.70 o 
   7  11   6        3.88       16.49     13.90 o 
   8  11   6        0.43      -13.51     13.51 o 
   9  11   6        3.86       -6.95     13.31 o 
  10  11   6        2.02        3.38     14.90 o 
  11  11   6        4.62      -15.10     15.10 o 
  12  11   6       12.61        1.19     15.69 o 
  13  11   6        0.02        5.94     15.10 o 
   0  12   6      127.80      140.23     21.25 o 
   1  12   6      451.50      433.87     22.66 o 
   2  12   6       38.55       33.67     11.10 o 
   3  12   6      459.15      447.11     23.52 o 
   4  12   6       79.83       65.93     12.56 o 
   5  12   6      266.72      298.13     29.79 o 
   6  12   6      301.19      378.17     31.98 o 
   7  12   6       11.73       -3.77     14.70 o 
   8  12   6      625.62      616.72     40.32 o 
   9  12   6      130.01      131.09     23.04 o 
  10  12   6        7.80        6.16     16.09 o 
  11  12   6      104.26      144.79     25.22 o 
  12  12   6       12.27       20.26     18.67 o 
   1  13   6      189.72      227.69     18.96 o 
   2  13   6        0.86       -8.83      8.83 o 
   3  13   6       12.01       14.22     11.02 o 
   4  13   6       31.02       27.53     13.61 o 
   5  13   6      215.58      228.02     27.61 o 
   6  13   6        5.95       33.37     17.88 o 
   7  13   6      354.29      334.67     32.77 o 
   8  13   6      132.73      127.51     24.43 o 
   9  13   6       37.04       54.42     19.27 o 
  10  13   6      110.61      152.94     26.42 o 
   0  14   6       69.11       68.72     19.66 o 
   1  14   6        0.90       -9.63      9.63 o 
   2  14   6        7.04        8.72     11.59 o 
   3  14   6        1.41       -2.05     15.29 o 
   4  14   6        0.00       20.46     17.08 o 
   5  14   6        0.41      -11.32     14.30 o 
   6  14   6       50.38       26.81     17.68 o 
   7  14   6       43.25       45.09     19.86 o 
   1  15   6       34.41       50.15     14.25 o 
   2  15   6       69.41       80.34     15.28 o 
   3  15   6        6.88       12.46     11.29 o 
   1   1   7     1055.68     1194.80     16.44 o 
   2   1   7      726.08      945.08     13.84 o 
   3   1   7     1096.74     1142.33     14.76 o 
   4   1   7     2843.18     2987.09     36.38 o 
   5   1   7      444.11      414.02      8.91 o 
   6   1   7    10092.70    11103.44    181.88 o 
   7   1   7      478.05      488.36     10.76 o 
   8   1   7        3.30        9.00      5.22 o 
   9   1   7      338.33      302.33     10.87 o 
  10   1   7     1476.64     1409.93     24.21 o 
  11   1   7       91.64       82.58      6.85 o 
  12   1   7      723.30      701.84     14.86 o 
  13   1   7      139.33      132.89      7.69 o 
  14   1   7      223.26      231.89     11.90 o 
  15   1   7      120.76      118.54      9.54 o 
  16   1   7       19.30        8.03      7.21 o 
  17   1   7       17.94        9.14      7.24 o 
  18   1   7      206.24      237.69     14.15 o 
  19   1   7        0.55        0.51      8.48 o 
   0   2   7     2168.55     2004.78     32.27 o 
   1   2   7       67.87       73.09      3.01 o 
   2   2   7      355.77      356.80      6.40 o 
   3   2   7     1363.06     1318.15     27.74 o 
   4   2   7     3404.23     3787.98     44.46 o 
   5   2   7      256.12      336.52      9.40 o 
   6   2   7      876.65      826.17     14.50 o 
   7   2   7      278.38      261.06      7.77 o 
   8   2   7     2865.27     2719.61     40.33 o 
   9   2   7      273.86      283.30     10.10 o 
  10   2   7      969.15     1018.78     19.34 o 
  11   2   7       67.01       54.40      6.25 o 
  12   2   7      672.95      647.38     14.28 o 
  13   2   7      321.84      284.73     11.14 o 
  14   2   7      375.32      369.48     14.11 o 
  15   2   7       51.18       45.22     11.01 o 
  16   2   7      514.36      493.19     17.10 o 
  17   2   7        2.76        5.23      7.97 o 
  18   2   7       12.95        2.41      7.60 o 
  19   2   7       14.54       17.56     10.08 o 
   1   3   7     6885.14     7411.27     92.32 o 
   2   3   7      968.69     1035.17     15.36 o 
   3   3   7     1528.16     1562.65     24.93 o 
   4   3   7     3606.32     3863.33     60.34 o 
   5   3   7     1072.05     1191.59     18.50 o 
   6   3   7      942.96     1132.28     18.29 o 
   7   3   7      146.75      160.88      5.97 o 
   8   3   7      135.52      151.66      6.66 o 
   9   3   7       51.60       51.17      5.49 o 
  10   3   7     1581.50     1557.88     26.44 o 
  11   3   7       32.63       34.52      8.31 o 
  12   3   7      315.66      298.47     12.11 o 
  13   3   7       30.78       22.35      7.12 o 
  14   3   7      279.69      241.58     12.15 o 
  15   3   7       43.28       47.37      8.15 o 
  16   3   7       55.17       43.71      9.37 o 
  17   3   7        4.51       -5.16      8.97 o 
  18   3   7       74.76       66.74      9.99 o 
  19   3   7        0.10       -5.80      8.41 o 
   0   4   7       61.90       75.96      6.10 o 
   1   4   7      746.95      701.19     12.22 o 
   2   4   7     2469.80     2542.52     31.41 o 
   3   4   7     1975.69     2182.75     33.95 o 
   4   4   7      575.71      600.70     42.54 o 
   5   4   7      435.11      501.26      9.24 o 
   6   4   7     3295.09     3253.98     39.21 o 
   7   4   7       50.85       57.90      4.55 o 
   8   4   7     2071.12     1907.12     29.88 o 
   9   4   7      614.18      607.40     13.73 o 
  10   4   7      425.00      463.13     12.41 o 
  11   4   7       89.35       76.52      9.62 o 
  12   4   7       63.15       69.85      7.55 o 
  13   4   7        1.37        4.43      5.56 o 
  14   4   7       91.61      101.06      8.96 o 
  15   4   7       53.44       58.00      8.34 o 
  16   4   7      158.44      172.28     11.59 o 
  17   4   7       67.95       60.65      9.27 o 
  18   4   7      235.93      259.69     14.62 o 
  19   4   7       15.91       30.42     15.49 o 
   1   5   7      149.83      187.30      7.74 o 
   2   5   7     1174.83     1114.23     16.35 o 
   3   5   7     1429.45     1343.25     20.24 o 
   4   5   7     2263.70     2185.27     32.53 o 
   5   5   7      620.26      638.93      9.93 o 
   6   5   7     1068.60      999.82     16.04 o 
   7   5   7       40.79       30.01      2.85 o 
   8   5   7      484.89      454.92      9.12 o 
   9   5   7       75.44       84.35      5.42 o 
  10   5   7     2215.93     2148.15     34.59 o 
  11   5   7       48.06       49.38      6.02 o 
  12   5   7      502.51      480.57     13.31 o 
  13   5   7      224.31      219.49     20.27 o 
  14   5   7       36.31       43.81      7.29 o 
  15   5   7        7.60        0.35      6.33 o 
  16   5   7        1.56       -6.66      6.66 o 
  17   5   7        8.64        7.52      7.76 o 
  18   5   7       71.22       67.86      8.85 o 
   0   6   7      413.28      407.17     10.76 o 
   1   6   7      145.95      135.12      4.31 o 
   2   6   7      250.02      240.49      6.00 o 
   3   6   7      125.79      139.52      6.18 o 
   4   6   7      365.23      363.98     10.70 o 
   5   6   7       76.57       69.06      3.86 o 
   6   6   7      137.01      147.18      6.80 o 
   7   6   7      388.64      349.22     10.35 o 
   8   6   7        2.37       -2.66      2.66 o 
   9   6   7      170.13      165.91      6.72 o 
  10   6   7      713.87      610.78     14.25 o 
  11   6   7       10.19       10.20      5.19 o 
  12   6   7       18.06        7.30      5.38 o 
  13   6   7       20.76       18.79      6.05 o 
  14   6   7        1.82        1.35      6.12 o 
  15   6   7       54.64       59.23      7.43 o 
  16   6   7       27.44       25.30      7.23 o 
  17   6   7        4.29       -0.97      6.56 o 
  18   6   7        9.24       13.89      8.64 o 
   1   7   7      386.45      378.26      8.24 o 
   2   7   7      505.01      479.17      9.57 o 
   3   7   7      849.59      835.70     16.12 o 
   4   7   7      581.84      576.99     14.33 o 
   5   7   7      581.70      571.07     10.83 o 
   6   7   7      678.25      644.41     13.99 o 
   7   7   7      375.43      351.24     12.24 o 
   8   7   7      337.18      320.16     12.08 o 
   9   7   7      118.60      109.37      7.60 o 
  10   7   7      401.94      389.65     11.31 o 
  11   7   7        1.49        4.76      4.95 o 
  12   7   7      305.93      310.73     11.08 o 
  13   7   7       24.28       17.81      5.91 o 
  14   7   7       34.53       20.60      6.04 o 
  15   7   7       32.89       52.18      7.18 o 
  16   7   7       12.51        5.10      6.56 o 
  17   7   7       15.66       32.81      8.80 o 
   0   8   7      843.16      866.96     20.81 o 
   1   8   7        4.30       -2.24      3.40 o 
   2   8   7     2269.09     2100.74     29.79 o 
   3   8   7      534.48      509.10     12.41 o 
   4   8   7      667.04      615.42     10.72 o 
   5   8   7       29.24       28.47      4.61 o 
   6   8   7     1934.32     1926.95     35.29 o 
   7   8   7        2.09       -0.31      5.60 o 
   8   8   7     1347.62     1394.37     28.29 o 
   9   8   7      246.32      231.52     11.36 o 
  10   8   7       12.94        7.46      4.36 o 
  11   8   7       38.07       34.50      5.47 o 
  12   8   7      106.00      105.72      7.56 o 
  13   8   7      111.25      128.00     11.93 o 
  14   8   7      121.12      121.37      9.04 o 
  15   8   7        2.00       -2.69      8.64 o 
  16   8   7       98.88      120.36     15.12 o 
   1   9   7        2.22        2.05      3.68 o 
   2   9   7      291.20      291.18      8.42 o 
   3   9   7       63.89       69.43      4.80 o 
   4   9   7      204.43      196.06      8.88 o 
   5   9   7       76.94       78.14      7.45 o 
   6   9   7       13.67       13.98      5.67 o 
   7   9   7       51.55       45.91      9.75 o 
   8   9   7       65.21       72.82      7.68 o 
   9   9   7       56.91       52.76      7.46 o 
  10   9   7       24.44       15.13      6.81 o 
  11   9   7        6.07        2.98      7.00 o 
  12   9   7       18.35       13.44      7.91 o 
  13   9   7        0.17       -9.19      9.19 o 
  14   9   7        0.02        0.26     10.73 o 
  15   9   7        7.17       13.52     18.07 o 
   0  10   7      474.05      436.88     17.25 o 
   1  10   7      637.65      578.35     12.23 o 
   2  10   7      342.80      313.90     15.57 o 
   3  10   7       63.99       59.66      6.01 o 
   4  10   7       72.15       71.72      6.50 o 
   5  10   7      119.01      124.29     11.14 o 
   6  10   7       90.47       98.21      8.30 o 
   7  10   7       72.87       81.18      8.63 o 
   8  10   7      339.69      344.22     16.19 o 
   9  10   7       73.06       91.53     10.74 o 
  10  10   7       88.23      111.03     21.05 o 
  11  10   7       59.98       93.35     20.66 o 
  12  10   7        6.58       17.88     16.49 o 
  13  10   7       23.97        3.58     15.29 o 
  14  10   7       54.30       82.45     14.40 o 
   1  11   7        3.99        5.53      6.19 o 
   2  11   7      101.04      114.97      8.99 o 
   3  11   7       21.68       29.17      7.04 o 
   4  11   7     1001.52      998.93     30.68 o 
   5  11   7       50.79       36.31     10.80 o 
   6  11   7      776.48      733.50     42.50 o 
   7  11   7       16.53        4.57     14.30 o 
   8  11   7        2.23       -6.95     12.91 o 
   9  11   7       25.56       29.79     16.88 o 
  10  11   7      263.39      268.53     29.40 o 
  11  11   7       12.66       21.25     16.49 o 
  12  11   7      233.76      279.06     31.78 o 
  13  11   7        0.00       36.15     19.27 o 
   0  12   7       12.75        8.14     14.50 o 
   1  12   7       56.75       62.42     12.42 o 
   2  12   7       10.06       -5.72      8.92 o 
   3  12   7        9.70        2.22      9.13 o 
   4  12   7      221.11      211.13     25.62 o 
   5  12   7       30.01       22.05     16.09 o 
   6  12   7      120.46       95.34     19.86 o 
   7  12   7        1.82       14.10     15.89 o 
   8  12   7       48.16       56.41     18.47 o 
   9  12   7        1.26       -6.75     14.90 o 
  10  12   7       30.06       41.51     19.46 o 
  11  12   7       44.08       31.78     19.07 o 
   1  13   7        6.85       21.31     10.43 o 
   2  13   7       54.08       51.77     12.28 o 
   3  13   7       81.94       87.94     17.68 o 
   4  13   7      338.55      334.28     33.17 o 
   5  13   7        0.00       -2.98     14.50 o 
   6  13   7      241.46      221.26     28.20 o 
   7  13   7        7.01       21.25     17.68 o 
   8  13   7       36.59       76.07     21.65 o 
   9  13   7        0.02      -10.73     16.49 o 
   0  14   7      146.77      146.18     24.83 o 
   1  14   7        0.28       -8.36     10.60 o 
   2  14   7      136.28      147.79     17.56 o 
   3  14   7        1.41       -9.69      9.69 o 
   4  14   7        3.74       -2.78     14.50 o 
   5  14   7        1.44        1.99     15.89 o 
   6  14   7      216.32      257.61     31.18 o 
   7  14   7       11.66        0.60     17.28 o 
   0   0   8     1382.28     1354.99     45.48 o 
   1   0   8     1709.28     1917.45     30.70 o 
   2   0   8      922.06      980.55     17.19 o 
   3   0   8     3002.60     2956.66     53.55 o 
   4   0   8     1001.64     1033.94     25.17 o 
   5   0   8     1871.35     1868.04     36.04 o 
   6   0   8      703.72      716.62     27.39 o 
   7   0   8     5123.20     5060.15    111.93 o 
   8   0   8     3153.33     3135.94     72.54 o 
   9   0   8        0.17        1.47      7.94 o 
  10   0   8      117.29      130.87     11.85 o 
  11   0   8      710.67      673.49     20.00 o 
  12   0   8      336.33      290.99     16.53 o 
  13   0   8      390.07      351.34     15.28 o 
  14   0   8      140.20       99.54     10.69 o 
  15   0   8        0.35        4.36     12.22 o 
  16   0   8       38.68       64.77     11.98 o 
  17   0   8      123.10      154.98     23.14 o 
  18   0   8      128.87      166.66     17.84 o 
  19   0   8      585.80      689.78     32.15 o 
   1   1   8     1137.41     1151.05     16.20 o 
   2   1   8      224.85      232.54      7.13 o 
   3   1   8       94.89      106.46      5.42 o 
   4   1   8      386.06      398.05      7.16 o 
   5   1   8      355.01      354.88      7.82 o 
   6   1   8     1837.87     1790.52     27.41 o 
   7   1   8     2322.04     2379.53     39.61 o 
   8   1   8      465.16      428.47     11.84 o 
   9   1   8      861.60      812.13     18.23 o 
  10   1   8      289.91      233.37      9.05 o 
  11   1   8      444.62      411.09     13.37 o 
  12   1   8      755.13      666.40     14.39 o 
  13   1   8        7.12       -2.39      5.30 o 
  14   1   8      488.72      437.39     13.31 o 
  15   1   8      148.72      116.28      9.48 o 
  16   1   8       13.81        2.84      6.76 o 
  17   1   8      166.74      171.35     11.84 o 
  18   1   8       12.16       -2.01      7.91 o 
  19   1   8        0.22        4.57      8.74 o 
   0   2   8     2454.98     2368.96     37.99 o 
   1   2   8      311.83      329.02      6.77 o 
   2   2   8       77.30       76.44      3.91 o 
   3   2   8     2300.32     2461.39     35.78 o 
   4   2   8     2792.21     2950.18     35.33 o 
   5   2   8      508.63      527.65     10.16 o 
   6   2   8        0.55       11.99      3.28 o 
   7   2   8      603.88      631.83     14.20 o 
   8   2   8      628.35      650.16     15.02 o 
   9   2   8       44.36       34.85      5.18 o 
  10   2   8       96.42       95.60      6.77 o 
  11   2   8      273.09      248.52      9.79 o 
  12   2   8        0.01       -1.27      5.24 o 
  13   2   8       98.08       88.80      6.96 o 
  14   2   8        7.46        0.76      5.68 o 
  15   2   8        8.92       -0.70      6.53 o 
  16   2   8       39.97       41.70      7.99 o 
  17   2   8        7.15        0.69      7.17 o 
  18   2   8       48.14       49.67     11.30 o 
  19   2   8        1.03       -8.05      8.05 o 
   1   3   8      334.97      344.84      6.65 o 
   2   3   8     1195.08     1338.74     27.39 o 
   3   3   8      294.13      358.13      7.71 o 
   4   3   8     1467.46     1397.66     24.83 o 
   5   3   8       18.64       20.18      3.74 o 
   6   3   8     3497.64     3739.43     52.74 o 
   7   3   8     1228.74     1158.20     21.66 o 
   8   3   8        0.22       -4.57      4.57 o 
   9   3   8     3617.08     3644.30     53.28 o 
  10   3   8      158.30      134.59      7.56 o 
  11   3   8        5.53        5.94      6.97 o 
  12   3   8      226.45      220.37     10.97 o 
  13   3   8       55.57       53.87      8.92 o 
  14   3   8      113.68      128.59      8.81 o 
  15   3   8      589.42      571.48     30.62 o 
  16   3   8        0.40        5.78      7.02 o 
  17   3   8       30.14       43.98     10.78 o 
  18   3   8       12.18       16.81      8.48 o 
  19   3   8        0.00       -8.48      8.48 o 
   0   4   8      214.09      148.62      9.89 o 
   1   4   8      540.88      539.06     12.86 o 
   2   4   8     4745.48     4861.47     67.76 o 
   3   4   8      269.44      284.45      8.32 o 
   4   4   8     2654.02     2971.29     48.34 o 
   5   4   8        6.02        9.25      3.09 o 
   6   4   8      656.82      620.91     11.39 o 
   7   4   8      151.22      169.64      5.80 o 
   8   4   8      388.62      346.84      9.54 o 
   9   4   8      277.71      286.77      9.56 o 
  10   4   8      647.25      638.66     14.61 o 
  11   4   8      653.67      624.28     20.21 o 
  12   4   8        6.22        8.29      5.68 o 
  13   4   8      237.06      223.66     11.47 o 
  14   4   8       41.36       33.05      6.58 o 
  15   4   8        0.00        5.32      6.69 o 
  16   4   8       24.18       18.16     10.73 o 
  17   4   8       30.72       41.32      8.58 o 
  18   4   8       99.52      114.45     11.14 o 
   1   5   8       13.29        4.33      4.13 o 
   2   5   8      128.90      112.83      5.40 o 
   3   5   8      446.07      444.45     12.54 o 
   4   5   8      448.98      396.74     10.48 o 
   5   5   8       15.73       24.48      5.69 o 
   6   5   8      471.78      487.14     10.99 o 
   7   5   8       32.10       20.67      4.82 o 
   8   5   8       10.18        9.86      2.58 o 
   9   5   8       17.71       21.69      4.05 o 
  10   5   8      302.13      334.22      8.80 o 
  11   5   8      136.27      126.36      7.70 o 
  12   5   8        0.13       -2.42      4.96 o 
  13   5   8        9.49        2.27      8.72 o 
  14   5   8       51.44       55.47      9.40 o 
  15   5   8       68.85       75.39      8.51 o 
  16   5   8        0.20        6.82      7.57 o 
  17   5   8       32.37       23.17      8.69 o 
  18   5   8       17.52        5.77      7.46 o 
   0   6   8      479.96      430.13     17.49 o 
   1   6   8      668.28      698.06     16.56 o 
   2   6   8        1.24       -4.23      4.23 o 
   3   6   8     2271.74     2210.32     33.95 o 
   4   6   8      435.07      433.24     10.07 o 
   5   6   8     1313.17     1276.61     19.06 o 
   6   6   8       83.01       81.17      6.89 o 
   7   6   8        6.31        0.98      7.25 o 
   8   6   8      695.73      709.53     15.51 o 
   9   6   8      409.98      398.08      9.77 o 
  10   6   8     1247.73     1197.14     21.97 o 
  11   6   8     2045.35     1965.58     32.57 o 
  12   6   8        1.46       -0.50      4.88 o 
  13   6   8      267.08      255.37     10.70 o 
  14   6   8      152.61      131.50      8.78 o 
  15   6   8       73.56       59.91      7.53 o 
  16   6   8       80.64       96.35      9.55 o 
  17   6   8        0.81        6.46      7.08 o 
   1   7   8        1.75        4.04      2.55 o 
   2   7   8       71.51       72.89      7.70 o 
   3   7   8     1934.30     1856.16     29.85 o 
   4   7   8     1798.07     1734.42     31.53 o 
   5   7   8      936.04      908.43     17.02 o 
   6   7   8      176.29      163.82      6.39 o 
   7   7   8      187.68      186.97      8.27 o 
   8   7   8        0.71       -4.76      4.76 o 
   9   7   8      253.15      244.20     11.52 o 
  10   7   8      584.61      603.88     13.72 o 
  11   7   8      104.01      100.29      6.75 o 
  12   7   8        2.13       -4.72      4.81 o 
  13   7   8       13.33       13.38      6.41 o 
  14   7   8       27.62       34.48      6.91 o 
  15   7   8      217.53      236.66     11.33 o 
  16   7   8       11.20       19.74      8.33 o 
  17   7   8       96.77       82.63     22.64 o 
   0   8   8       27.10       35.22      5.36 o 
   1   8   8       80.84       82.93      5.43 o 
   2   8   8       36.51       37.41      4.03 o 
   3   8   8      147.20      128.04      8.08 o 
   4   8   8     1075.44      924.85     20.07 o 
   5   8   8       14.78       -0.04      4.32 o 
   6   8   8      399.12      395.37     13.78 o 
   7   8   8      419.05      391.28     22.25 o 
   8   8   8        0.06        0.25      5.76 o 
   9   8   8        8.34       14.72      6.40 o 
  10   8   8       56.01       60.98      8.03 o 
  11   8   8       13.16       18.20      6.94 o 
  12   8   8       22.21       14.76      7.31 o 
  13   8   8       23.52       22.80      7.82 o 
  14   8   8       23.33       35.42      9.75 o 
  15   8   8        0.83       -9.37     10.21 o 
  16   8   8       17.41       27.66     12.91 o 
   1   9   8     1755.46     1717.44     25.64 o 
   2   9   8       13.21       13.18      3.90 o 
   3   9   8        9.96       11.17      4.55 o 
   4   9   8      141.48      132.28      8.15 o 
   5   9   8      630.52      598.12     19.09 o 
   6   9   8      198.88      188.56      9.96 o 
   7   9   8      592.32      592.63     16.67 o 
   8   9   8        0.24       -3.46      6.00 o 
   9   9   8      329.92      296.74     14.42 o 
  10   9   8      463.21      483.66     40.31 o 
  11   9   8        0.77        1.42      8.28 o 
  12   9   8      314.34      321.23     16.94 o 
  13   9   8        0.08       22.64     15.89 o 
  14   9   8       14.18       12.91     15.29 o 
  15   9   8        9.60        8.23     11.59 o 
   0  10   8      144.75      152.59     40.22 o 
   1  10   8        7.84       -1.66      5.86 o 
   2  10   8      103.18       88.03      8.49 o 
   3  10   8      613.26      619.40     17.68 o 
   4  10   8       53.48       58.99      7.78 o 
   5  10   8      408.09      386.74     16.99 o 
   6  10   8       82.18       91.54     10.16 o 
   7  10   8       32.81       30.05      8.77 o 
   8  10   8      188.93      189.21     14.30 o 
   9  10   8        3.74        5.29      7.86 o 
  10  10   8        0.25       10.13     14.90 o 
  11  10   8      163.82      178.96     25.22 o 
  12  10   8       76.41       83.42     21.45 o 
  13  10   8       12.46        5.76     16.09 o 
  14  10   8       41.11       72.69     20.86 o 
   1  11   8      541.07      508.95     16.15 o 
   2  11   8       12.42       13.00      6.82 o 
   3  11   8      172.81      192.42     11.24 o 
   4  11   8        5.72       11.39      8.29 o 
   5  11   8       29.98       31.23      8.67 o 
   6  11   8        0.69       11.32     14.50 o 
   7  11   8        0.01        1.19     14.10 o 
   8  11   8       19.63        7.15     14.10 o 
   9  11   8        0.01        8.14     15.10 o 
  10  11   8       52.52       47.47     19.07 o 
  11  11   8        0.10       -2.38     15.49 o 
  12  11   8        4.14      -10.73     15.89 o 
   0  12   8      150.80      128.31     21.05 o 
   1  12   8       16.93       16.66     10.04 o 
   2  12   8      205.42      202.91     24.83 o 
   3  12   8      436.56      434.87     23.17 o 
   4  12   8        8.55       -6.55     14.50 o 
   5  12   8      271.38      286.81     30.19 o 
   6  12   8       61.70       62.57     18.67 o 
   7  12   8        5.11       15.10     16.29 o 
   8  12   8      230.84      294.75     31.38 o 
   9  12   8       69.50       54.42     19.07 o 
  10  12   8      188.34      194.65     29.20 o 
  11  12   8      126.05      165.05     27.61 o 
   1  13   8      183.66      209.44     19.24 o 
   2  13   8       33.94       44.90     12.34 o 
   3  13   8        6.37        1.04     10.57 o 
   4  13   8      179.98      200.01     27.61 o 
   5  13   8      186.94      231.39     29.79 o 
   6  13   8        7.42       22.44     18.27 o 
   7  13   8      456.79      503.90     38.53 o 
   8  13   8       79.12       68.52     21.45 o 
   9  13   8       31.21       60.58     21.45 o 
   0  14   8       84.03      101.69     21.85 o 
   1  14   8        3.74        1.77     10.74 o 
   2  14   8        7.27       14.18     17.28 o 
   3  14   8        0.06       -8.52     10.83 o 
   4  14   8        2.45       -2.58     15.29 o 
   5  14   8       12.34       27.61     18.07 o 
   1   1   9     1216.19     1216.46     17.28 o 
   2   1   9        7.97       16.52      2.57 o 
   3   1   9     3349.53     3471.02     41.01 o 
   4   1   9      120.97      125.17      4.25 o 
   5   1   9     1770.85     1690.35     25.61 o 
   6   1   9      710.84      735.56     15.27 o 
   7   1   9     1350.95     1299.64     23.94 o 
   8   1   9      755.49      748.07     16.52 o 
   9   1   9      318.20      339.91     11.27 o 
  10   1   9        6.13        3.05      5.60 o 
  11   1   9       53.29       67.91      6.63 o 
  12   1   9        1.27        4.95      5.25 o 
  13   1   9      332.11      284.78     10.36 o 
  14   1   9        6.34       11.22      5.56 o 
  15   1   9       62.44       87.09     12.98 o 
  16   1   9       26.37       23.88      7.55 o 
  17   1   9       25.75       14.92      8.12 o 
  18   1   9      150.15      151.47     12.20 o 
  19   1   9       28.49       47.95     10.37 o 
   0   2   9     2298.16     2791.46     44.58 o 
   1   2   9     1746.53     1770.05     22.32 o 
   2   2   9       56.43       94.01      5.37 o 
   3   2   9      933.64      838.20     18.75 o 
   4   2   9      895.41     1011.02     18.50 o 
   5   2   9     8077.37     8408.19    113.82 o 
   6   2   9      534.12      548.86     19.41 o 
   7   2   9      498.08      548.01     13.12 o 
   8   2   9     1136.94     1106.55     21.76 o 
   9   2   9      289.96      273.70     10.44 o 
  10   2   9      432.22      404.23     11.65 o 
  11   2   9      429.06      376.25     11.62 o 
  12   2   9       16.53        8.25      5.38 o 
  13   2   9      623.62      618.68     15.57 o 
  14   2   9        0.02        2.12      5.22 o 
  15   2   9       11.80       10.93      6.23 o 
  16   2   9       61.29       56.74     13.50 o 
  17   2   9       34.91       27.24      8.17 o 
  18   2   9        3.41        6.41      8.35 o 
   1   3   9        0.22       -2.42      2.42 o 
   2   3   9     1028.17     1023.52     18.90 o 
   3   3   9       20.98       19.52      3.73 o 
   4   3   9      334.10      363.71     16.83 o 
   5   3   9      262.94      241.73      7.91 o 
   6   3   9        1.11       -0.86      4.54 o 
   7   3   9      190.01      177.52      7.27 o 
   8   3   9      210.21      196.18      9.42 o 
   9   3   9      201.61      188.14      8.63 o 
  10   3   9      150.26      141.21      7.64 o 
  11   3   9       52.59       46.65      5.91 o 
  12   3   9      278.82      305.81     11.77 o 
  13   3   9       17.16        7.97      7.23 o 
  14   3   9       69.32       64.59      7.16 o 
  15   3   9       24.37       12.15      6.52 o 
  16   3   9      185.10      176.79     11.69 o 
  17   3   9       90.01       89.05     10.13 o 
  18   3   9       48.49       52.29      9.55 o 
   0   4   9      576.47      686.58     23.64 o 
   1   4   9      225.87      185.60      7.66 o 
   2   4   9      137.78      152.38      6.22 o 
   3   4   9      386.96      363.70     11.67 o 
   4   4   9       91.53       91.29      5.76 o 
   5   4   9      252.43      272.27      7.47 o 
   6   4   9        0.07        3.95      3.77 o 
   7   4   9       19.00       21.24      4.80 o 
   8   4   9      204.39      177.90     10.70 o 
   9   4   9     1770.92     1722.79     28.07 o 
  10   4   9       94.25       92.62      6.67 o 
  11   4   9      550.09      525.56     13.44 o 
  12   4   9       96.12       85.67      8.01 o 
  13   4   9       82.71       95.42      8.50 o 
  14   4   9       14.99       16.56      6.75 o 
  15   4   9       23.10       26.35      6.98 o 
  16   4   9       94.47      124.49     10.58 o 
  17   4   9       48.24       44.63     10.50 o 
  18   4   9        7.22       -0.33      8.18 o 
   1   5   9       45.75       37.48      5.29 o 
   2   5   9       33.97       42.67      5.38 o 
   3   5   9      139.76      140.65      6.68 o 
   4   5   9       24.88       24.67      4.55 o 
   5   5   9      602.11      607.76     12.67 o 
   6   5   9       88.93       92.20      5.04 o 
   7   5   9     1876.81     1764.53     32.38 o 
   8   5   9      595.82      585.84     13.81 o 
   9   5   9     1816.35     1781.55     27.81 o 
  10   5   9      760.56      748.14     14.59 o 
  11   5   9      113.95       93.40      6.48 o 
  12   5   9      156.13      168.23      8.73 o 
  13   5   9      393.08      373.56     14.12 o 
  14   5   9       64.04       63.11      8.01 o 
  15   5   9      182.70      175.49     10.19 o 
  16   5   9       23.08       24.71      7.94 o 
  17   5   9      409.04      414.14     15.18 o 
   0   6   9      195.04      156.11     15.10 o 
   1   6   9      150.21      147.73     10.69 o 
   2   6   9        6.94        3.24      3.01 o 
   3   6   9        7.46        1.67      4.05 o 
   4   6   9      405.19      340.90     10.14 o 
   5   6   9      534.90      526.32     12.13 o 
   6   6   9      481.68      421.21     10.84 o 
   7   6   9      162.34      139.01      8.01 o 
   8   6   9       27.31       34.54      5.66 o 
   9   6   9      170.19      140.93     12.32 o 
  10   6   9        2.13        3.53      3.72 o 
  11   6   9       35.27       35.10      7.34 o 
  12   6   9        4.51       10.83      5.07 o 
  13   6   9        3.49        7.82      5.29 o 
  14   6   9       14.11       13.28      5.94 o 
  15   6   9        2.28       12.61      6.05 o 
  16   6   9       72.38       91.99      8.88 o 
  17   6   9        0.03       -3.48      8.46 o 
   1   7   9     1379.89     1290.94     19.34 o 
   2   7   9       79.11       93.78      7.67 o 
   3   7   9      302.27      254.64      8.69 o 
   4   7   9      550.76      482.01     13.34 o 
   5   7   9        3.31        0.85      5.04 o 
   6   7   9       34.15       39.04      4.41 o 
   7   7   9      891.80      851.80     17.17 o 
   8   7   9      375.58      344.36     11.15 o 
   9   7   9      677.41      692.38     16.05 o 
  10   7   9       19.28        8.47      6.54 o 
  11   7   9       55.20       63.63      9.11 o 
  12   7   9       38.98       41.14      7.80 o 
  13   7   9      103.04      121.70     10.42 o 
  14   7   9        8.13        6.80      7.53 o 
  15   7   9       32.41       39.83     11.12 o 
  16   7   9       37.95       56.01     10.97 o 
   0   8   9     1090.63     1024.18     24.23 o 
   1   8   9     1154.66     1130.85     18.05 o 
   2   8   9      188.99      205.59     14.16 o 
   3   8   9      117.63      106.90      6.45 o 
   4   8   9        9.39        7.20      4.99 o 
   5   8   9      861.15      824.59     15.64 o 
   6   8   9       45.50       55.11      5.71 o 
   7   8   9      688.39      671.41     15.19 o 
   8   8   9        1.60       -5.64      5.83 o 
   9   8   9      465.99      441.05     14.86 o 
  10   8   9        0.02       -5.15      6.19 o 
  11   8   9       75.91       65.99     14.24 o 
  12   8   9        6.44       10.35      8.52 o 
  13   8   9      197.84      199.55     14.92 o 
  14   8   9       25.83        9.70      9.41 o 
  15   8   9       35.42       43.88     10.47 o 
   1   9   9      181.77      164.91     11.75 o 
   2   9   9        1.60       -0.26      6.03 o 
   3   9   9      133.35      139.56      9.66 o 
   4   9   9       33.48       22.32      8.02 o 
   5   9   9       64.37       66.54      7.03 o 
   6   9   9       95.66       98.63     10.41 o 
   7   9   9      521.47      544.76     19.79 o 
   8   9   9        5.72       16.35      8.41 o 
   9   9   9       18.90       40.91      9.46 o 
  10   9   9       39.74       37.18      9.68 o 
  11   9   9       91.19       69.73     11.00 o 
  12   9   9       48.78       53.54     13.92 o 
  13   9   9        6.03       -0.02     10.24 o 
  14   9   9        1.37       14.50     16.49 o 
   0  10   9       10.57        4.17      8.73 o 
   1  10   9        0.09       -3.88      5.68 o 
   2  10   9      218.65      218.70     11.67 o 
   3  10   9      261.28      265.40     14.69 o 
   4  10   9       40.91       28.05      8.46 o 
   5  10   9      297.90      303.46     15.79 o 
   6  10   9       82.00       68.04      9.84 o 
   7  10   9      303.18      298.39     16.08 o 
   8  10   9       56.81       55.26     12.42 o 
   9  10   9      148.40      149.35     12.94 o 
  10  10   9        8.20        0.53      9.05 o 
  11  10   9      152.74      137.64     23.24 o 
  12  10   9        3.93        9.93     16.29 o 
  13  10   9      189.73      184.72     27.41 o 
   1  11   9      580.07      591.20     17.74 o 
   2  11   9       99.53      107.48     11.55 o 
   3  11   9      291.27      323.15     15.80 o 
   4  11   9       17.78       25.15      9.00 o 
   5  11   9       78.65      104.10     13.02 o 
   6  11   9        9.03       25.62     13.62 o 
   7  11   9      576.63      613.14     39.53 o 
   8  11   9       58.30       49.46     19.27 o 
   9  11   9      242.36      275.29     31.38 o 
  10  11   9        9.77       24.43     16.88 o 
  11  11   9        6.13       12.71     16.49 o 
  12  11   9        0.05       -9.53     15.49 o 
   0  12   9        6.74      -12.12     12.12 o 
   1  12   9        5.78       -9.69      9.69 o 
   2  12   9       51.45       35.53     11.92 o 
   3  12   9        1.26       -2.15      9.90 o 
   4  12   9      119.22       90.37     20.46 o 
   5  12   9      103.98       91.37     20.66 o 
   6  12   9       39.98       57.60     18.67 o 
   7  12   9       30.78       38.33     18.07 o 
   8  12   9        0.59      -10.33     13.90 o 
   9  12   9       81.49       60.78     20.86 o 
  10  12   9        6.81       -8.74     15.49 o 
   1  13   9       36.30       45.48     12.92 o 
   2  13   9       11.50        9.59     16.09 o 
   3  13   9       13.86        6.60     11.62 o 
   4  13   9       31.04       17.28     16.29 o 
   5  13   9        0.16       22.64     17.08 o 
   6  13   9        6.26       15.29     17.48 o 
   7  13   9       49.35       48.26     19.86 o 
   8  13   9       43.51       68.33     20.86 o 
   0  14   9       24.98       52.24     20.66 o 
   1  14   9      138.99      133.44     17.97 o 
   2  14   9        1.34        3.68     11.90 o 
   3  14   9       99.71      104.47     16.89 o 
   4  14   9        8.77        4.17     16.49 o 
   0   0  10     2943.16     3126.48     99.11 o 
   1   0  10      543.80      631.77     14.84 o 
   2   0  10     4033.02     4124.82     63.98 o 
   3   0  10      672.52      659.19     13.44 o 
   4   0  10       14.55       10.04      3.47 o 
   5   0  10       75.80       56.22      6.72 o 
   6   0  10     1484.41     1454.19     36.72 o 
   7   0  10        4.82       10.39      6.17 o 
   8   0  10      834.73      774.99     27.61 o 
   9   0  10       12.97        5.87      7.42 o 
  10   0  10        6.10       -2.28      6.89 o 
  11   0  10      700.74      699.72     24.82 o 
  12   0  10       12.28       14.45      8.45 o 
  13   0  10       46.12       60.91      8.87 o 
  14   0  10      765.49      721.39     22.93 o 
  15   0  10      140.10      131.75     12.14 o 
  16   0  10      166.89      154.15     15.60 o 
  17   0  10        3.84       17.50     11.31 o 
  18   0  10       10.42       15.15     12.05 o 
   1   1  10     3200.67     3520.95     45.24 o 
   2   1  10       68.80       99.92      4.74 o 
   3   1  10       25.89       27.14      3.57 o 
   4   1  10      316.01      286.64      8.90 o 
   5   1  10      281.31      276.13      8.82 o 
   6   1  10      332.09      325.33     10.87 o 
   7   1  10        3.27       -2.01      4.31 o 
   8   1  10        9.96       13.51      5.05 o 
   9   1  10      750.66      728.98     16.92 o 
  10   1  10      252.25      224.38      9.91 o 
  11   1  10       16.66        5.98      5.82 o 
  12   1  10      161.49      160.47      8.68 o 
  13   1  10       10.93        1.02      5.82 o 
  14   1  10       10.46       13.14      5.64 o 
  15   1  10        2.87       -4.33      6.26 o 
  16   1  10        0.05        8.18      6.93 o 
  17   1  10        5.58       13.42      8.08 o 
  18   1  10      165.25      186.04     13.11 o 
   0   2  10      801.72      841.65     18.55 o 
   1   2  10       41.24       47.85      3.46 o 
   2   2  10      332.19      283.89      8.28 o 
   3   2  10        0.01       -3.33      3.33 o 
   4   2  10     2864.29     2958.30     47.41 o 
   5   2  10      137.12      143.47      5.37 o 
   6   2  10      309.87      295.35     17.20 o 
   7   2  10      117.83      130.68      6.96 o 
   8   2  10      651.33      646.67     17.75 o 
   9   2  10      236.12      215.53     14.02 o 
  10   2  10        4.41        2.34      5.17 o 
  11   2  10      414.52      419.36     11.92 o 
  12   2  10       71.58       57.64      6.66 o 
  13   2  10       12.20       11.36      5.73 o 
  14   2  10       35.02       47.47      6.49 o 
  15   2  10        1.87        0.98      5.71 o 
  16   2  10       28.30       18.90      6.80 o 
  17   2  10       79.33       84.63      9.88 o 
  18   2  10       48.21       59.49     12.38 o 
   1   3  10       77.35       81.90      4.42 o 
   2   3  10      294.48      218.10      7.74 o 
   3   3  10      356.93      374.17     12.41 o 
   4   3  10     1402.37     1448.93     28.14 o 
   5   3  10       32.56       16.70      4.22 o 
   6   3  10     2750.45     2713.69     52.26 o 
   7   3  10     3455.35     3346.48     53.86 o 
   8   3  10     1872.83     1777.86     31.62 o 
   9   3  10       53.93       56.71      5.64 o 
  10   3  10      559.20      554.88     13.28 o 
  11   3  10      265.52      243.61     11.83 o 
  12   3  10      723.46      718.93     16.48 o 
  13   3  10       82.97       69.00      7.09 o 
  14   3  10       63.62       78.93      7.71 o 
  15   3  10        0.85       -0.06      5.94 o 
  16   3  10        6.14        2.44      8.36 o 
  17   3  10      141.12      134.63     11.35 o 
  18   3  10        3.61       -2.20      8.80 o 
   0   4  10       64.10       62.47      4.44 o 
   1   4  10        4.52        4.06      3.07 o 
   2   4  10       38.12       36.26      4.02 o 
   3   4  10      207.35      202.78      7.82 o 
   4   4  10      279.38      282.73      9.36 o 
   5   4  10      231.59      215.04      6.89 o 
   6   4  10      515.24      479.79     12.78 o 
   7   4  10       11.78       10.56      5.63 o 
   8   4  10     1395.83     1336.06     22.16 o 
   9   4  10        8.05        3.64      4.26 o 
  10   4  10       99.72       98.74      6.68 o 
  11   4  10       58.07       34.10      5.78 o 
  12   4  10       13.59        4.21      5.31 o 
  13   4  10      125.82      106.83      7.96 o 
  14   4  10       99.10       92.89      8.74 o 
  15   4  10        0.53       -5.81      5.81 o 
  16   4  10        6.94        4.54      6.82 o 
  17   4  10       21.31       37.04      8.85 o 
   1   5  10       87.95       87.08      8.26 o 
   2   5  10      568.16      541.12     11.46 o 
   3   5  10       13.59        9.61      3.96 o 
   4   5  10       49.43       44.59      6.62 o 
   5   5  10       17.60       16.46      5.93 o 
   6   5  10       15.05       17.04      4.50 o 
   7   5  10      379.14      353.24     10.65 o 
   8   5  10       14.32       10.53      5.00 o 
   9   5  10       58.98       61.20      6.35 o 
  10   5  10      132.04      141.99      6.51 o 
  11   5  10       82.77       77.47      5.92 o 
  12   5  10      100.39       99.05      6.74 o 
  13   5  10       68.69       72.94      7.11 o 
  14   5  10       19.29       14.35      5.87 o 
  15   5  10       31.94       36.98      6.50 o 
  16   5  10       17.37       34.69      7.37 o 
  17   5  10       85.31      104.22     14.23 o 
   0   6  10      836.02      762.71     25.63 o 
   1   6  10      539.23      545.05     14.86 o 
   2   6  10      782.94      696.82     13.99 o 
   3   6  10     1271.74     1241.62     22.35 o 
   4   6  10      571.03      527.71     11.76 o 
   5   6  10     2217.87     2112.05     32.96 o 
   6   6  10      392.06      405.96     10.49 o 
   7   6  10        5.15        0.25      4.63 o 
   8   6  10     1033.76      998.42     19.41 o 
   9   6  10        1.13       -4.89      4.89 o 
  10   6  10       13.07       18.47      5.99 o 
  11   6  10      150.50      139.88      9.00 o 
  12   6  10      190.09      191.18     11.50 o 
  13   6  10        1.33       -6.66      6.66 o 
  14   6  10      208.18      221.54     13.07 o 
  15   6  10       13.17       34.20      8.82 o 
  16   6  10      346.89      346.46     19.46 o 
   1   7  10       43.55       32.05      6.49 o 
   2   7  10      913.98      821.91     16.10 o 
   3   7  10      461.01      395.35     11.77 o 
   4   7  10     1342.44     1260.33     24.98 o 
   5   7  10      392.84      338.66     11.46 o 
   6   7  10        1.76       -2.87      4.20 o 
   7   7  10       23.84       34.66      5.32 o 
   8   7  10        4.86        4.48      5.10 o 
   9   7  10       76.85       87.99      7.27 o 
  10   7  10      122.59      126.24      9.09 o 
  11   7  10        4.75        5.87      6.81 o 
  12   7  10      124.76      119.88     12.03 o 
  13   7  10        5.22       -3.33      8.57 o 
  14   7  10        2.13        0.74     10.33 o 
  15   7  10       33.21       35.24     13.55 o 
  16   7  10       27.77       41.44     16.88 o 
   0   8  10       16.51       11.24      4.05 o 
   1   8  10      147.85      137.31      5.31 o 
   2   8  10     1363.79     1280.53     22.69 o 
   3   8  10      344.60      333.38     10.14 o 
   4   8  10       97.63       74.90      9.27 o 
   5   8  10       68.42       91.49     10.22 o 
   6   8  10      545.59      547.27     15.04 o 
   7   8  10      176.41      164.04      9.62 o 
   8   8  10      532.47      487.19     15.43 o 
   9   8  10        2.96       -0.25      7.64 o 
  10   8  10       62.29       76.08     10.52 o 
  11   8  10       57.69       72.16     11.41 o 
  12   8  10       12.50        9.58     12.49 o 
  13   8  10       48.61       58.14     17.90 o 
  14   8  10        1.31        2.60      9.32 o 
  15   8  10        3.46       17.08     11.43 o 
   1   9  10       12.67        8.12      6.21 o 
   2   9  10       26.98       15.11      6.36 o 
   3   9  10      501.99      486.35     15.71 o 
   4   9  10      667.51      681.42     21.87 o 
   5   9  10      251.46      225.98     10.25 o 
   6   9  10     1193.13     1114.02     36.98 o 
   7   9  10      546.49      530.35     19.85 o 
   8   9  10        1.28       14.76      8.68 o 
   9   9  10      100.90      109.65     11.85 o 
  10   9  10      165.01      173.40     15.68 o 
  11   9  10       11.97        9.14      9.14 o 
  12   9  10      182.17      200.77     15.29 o 
  13   9  10        2.46       -9.03      9.03 o 
  14   9  10       44.43       48.07     18.87 o 
   0  10  10       36.43       49.50     11.23 o 
   1  10  10       37.31       23.06     11.15 o 
   2  10  10       44.07       45.58      7.79 o 
   3  10  10       49.54       50.20      8.06 o 
   4  10  10        2.34        5.99      8.17 o 
   5  10  10      332.43      334.05     16.63 o 
   6  10  10      524.57      518.11     20.05 o 
   7  10  10       42.66       63.76     10.69 o 
   8  10  10      485.12      517.21     20.37 o 
   9  10  10       20.07       28.78      9.65 o 
  10  10  10       24.12       21.39      9.63 o 
  11  10  10      269.47      262.58     30.39 o 
  12  10  10       28.21       39.53     17.88 o 
   1  11  10       12.29        6.70      6.94 o 
   2  11  10        3.56       -0.91      6.75 o 
   3  11  10       36.03       36.94      7.92 o 
   4  11  10      108.86      121.75     12.09 o 
   5  11  10        0.23        1.43      8.35 o 
   6  11  10      105.83      125.63     12.41 o 
   7  11  10        4.76        9.35      9.41 o 
   8  11  10       23.95       31.98     16.88 o 
   9  11  10       52.00       62.76     19.07 o 
  10  11  10        2.99       -9.14     15.89 o 
  11  11  10        0.30        7.15     17.48 o 
   0  12  10      521.87      406.18     32.57 o 
   1  12  10       66.64       73.96     13.76 o 
   2  12  10      223.23      186.70     20.06 o 
   3  12  10        3.14       -0.59     12.02 o 
   4  12  10       23.66       18.07     15.29 o 
   5  12  10        0.02      -14.90     14.90 o 
   6  12  10       82.10      102.69     22.25 o 
   7  12  10       31.76       33.77     18.47 o 
   8  12  10       63.67       64.15     21.65 o 
   9  12  10        0.24        7.35     17.68 o 
   1  13  10       71.03       90.64     15.26 o 
   2  13  10       49.91       50.40     13.43 o 
   3  13  10       38.30       27.08     12.70 o 
   4  13  10      123.40      121.16     23.44 o 
   5  13  10       56.80      122.15     24.63 o 
   6  13  10      103.30      107.06     23.64 o 
   7  13  10        9.23       22.44     19.07 o 
   0  14  10        3.21        1.59     15.69 o 
   1  14  10       15.41       25.24     15.49 o 
   1   1  11     2542.08     2492.05     48.97 o 
   2   1  11     1502.28     1540.75     23.52 o 
   3   1  11        0.66       -2.95      2.95 o 
   4   1  11      689.15      665.55     13.52 o 
   5   1  11       39.47       53.46      4.77 o 
   6   1  11      167.02      159.50      7.24 o 
   7   1  11       56.86       45.77      5.49 o 
   8   1  11        0.09        2.46      5.01 o 
   9   1  11      404.71      411.59     22.68 o 
  10   1  11     1351.32     1267.26     25.35 o 
  11   1  11       21.09       15.97      5.92 o 
  12   1  11       76.26       77.16      6.93 o 
  13   1  11       17.02       14.06      5.92 o 
  14   1  11      116.83      109.75      7.80 o 
  15   1  11       41.08       33.36      6.48 o 
  16   1  11       10.51        7.24      6.76 o 
  17   1  11       12.87       11.80      7.70 o 
  18   1  11       43.26       57.35     10.08 o 
   0   2  11     1990.43     2023.02     47.55 o 
   1   2  11      238.04      217.69      6.75 o 
   2   2  11     1325.24     1271.31     28.50 o 
   3   2  11      839.43      785.38     15.41 o 
   4   2  11      206.12      193.66      7.41 o 
   5   2  11        8.99        9.89      5.98 o 
   6   2  11     1696.35     1643.42     28.52 o 
   7   2  11      151.29      162.11      7.73 o 
   8   2  11     1439.71     1383.14     26.05 o 
   9   2  11      558.95      522.18     17.63 o 
  10   2  11        8.37       15.56      5.56 o 
  11   2  11      175.33      171.25     11.72 o 
  12   2  11      340.53      283.60     11.95 o 
  13   2  11       15.12       10.37      5.76 o 
  14   2  11       15.94       16.62      6.32 o 
  15   2  11        0.47       -3.54      5.64 o 
  16   2  11       56.50       75.44      8.52 o 
  17   2  11      116.65      122.63     11.05 o 
   1   3  11       41.28       44.91      4.37 o 
   2   3  11      321.55      316.05      9.32 o 
   3   3  11      395.06      424.03     11.26 o 
   4   3  11        2.06       -3.22      3.41 o 
   5   3  11      406.04      377.90     10.77 o 
   6   3  11      468.36      455.21     14.40 o 
   7   3  11     1259.92     1210.90     27.84 o 
   8   3  11      100.86       86.24      7.06 o 
   9   3  11       76.37       89.18      6.78 o 
  10   3  11        0.25       -2.88      4.50 o 
  11   3  11       19.39       18.17      5.21 o 
  12   3  11        3.12       -2.12      5.11 o 
  13   3  11        7.23       10.38      6.65 o 
  14   3  11       31.16       22.23      6.46 o 
  15   3  11        0.68       -1.07      5.97 o 
  16   3  11        2.21        3.69      6.68 o 
  17   3  11        0.57       -9.29      9.29 o 
   0   4  11      139.88      131.20     12.67 o 
   1   4  11      241.26      262.45     11.12 o 
   2   4  11     1720.81     1772.02     31.05 o 
   3   4  11     1399.63     1377.11     32.71 o 
   4   4  11      295.52      304.42     10.73 o 
   5   4  11       21.53       23.95      4.52 o 
   6   4  11       49.31       51.63      9.57 o 
   7   4  11      155.92      158.40      8.83 o 
   8   4  11      545.99      581.26     13.76 o 
   9   4  11       20.67       20.96      6.08 o 
  10   4  11      674.35      653.43     14.40 o 
  11   4  11      871.66      860.14     17.77 o 
  12   4  11       15.01       13.25      6.40 o 
  13   4  11      138.39      145.19      8.64 o 
  14   4  11      204.94      193.69     10.85 o 
  15   4  11       76.35       76.39      7.99 o 
  16   4  11      206.52      207.21     11.91 o 
  17   4  11        1.68       14.01     10.13 o 
   1   5  11       13.17       12.37      3.03 o 
   2   5  11      180.71      179.59      7.38 o 
   3   5  11       25.91       22.70      4.75 o 
   4   5  11     3028.76     2964.88     82.62 o 
   5   5  11       59.04       51.06      6.21 o 
   6   5  11     1022.10     1025.80     18.60 o 
   7   5  11        9.79       12.40      4.78 o 
   8   5  11       18.61       10.15      6.08 o 
   9   5  11        0.61       -3.69      5.12 o 
  10   5  11      799.98      779.76     17.46 o 
  11   5  11        5.18        8.21      5.85 o 
  12   5  11       28.62       29.60      9.63 o 
  13   5  11        6.31       -4.87      6.38 o 
  14   5  11       48.79       56.66      8.97 o 
  15   5  11      424.51      446.94     26.36 o 
  16   5  11        4.41       15.93      8.05 o 
   0   6  11      793.88      742.92     25.76 o 
   1   6  11       26.63       20.56      6.06 o 
   2   6  11      334.39      330.35      9.12 o 
   3   6  11       24.34       20.65      7.68 o 
   4   6  11      157.48      169.11      6.98 o 
   5   6  11       93.96       96.04      8.06 o 
   6   6  11       13.37       12.76      4.27 o 
   7   6  11       35.01       37.07      5.30 o 
   8   6  11        0.17        3.70      5.09 o 
   9   6  11       34.10       36.23      6.10 o 
  10   6  11       42.64       32.22      6.38 o 
  11   6  11       53.19       45.65      6.93 o 
  12   6  11       24.17       29.97      7.05 o 
  13   6  11       17.79       17.79      8.88 o 
  14   6  11       27.46       32.95     10.36 o 
  15   6  11        2.26       -1.33     10.85 o 
  16   6  11       16.45        8.25     11.09 o 
   1   7  11       58.17       62.76      7.51 o 
   2   7  11       15.87       14.78      3.84 o 
   3   7  11      359.08      289.80      9.98 o 
   4   7  11      248.01      225.91      8.12 o 
   5   7  11      232.02      218.72      9.79 o 
   6   7  11      242.82      232.91      9.80 o 
   7   7  11      104.58      107.00      8.01 o 
   8   7  11        5.78        0.75      5.99 o 
   9   7  11       15.83       15.16      6.84 o 
  10   7  11      239.10      250.91     15.48 o 
  11   7  11       61.58       74.86      9.32 o 
  12   7  11      485.66      509.93     20.65 o 
  13   7  11        1.49        3.36      9.08 o 
  14   7  11       51.44       66.07     11.90 o 
  15   7  11      107.63       90.88     12.97 o 
   0   8  11        0.42       -4.91      7.97 o 
   1   8  11        0.89       -2.00      5.83 o 
   2   8  11      257.62      260.20     16.94 o 
   3   8  11      352.94      312.64     14.95 o 
   4   8  11       19.04       15.32      8.00 o 
   5   8  11      516.23      467.68     17.88 o 
   6   8  11      386.60      347.41     11.98 o 
   7   8  11       20.62       23.01      6.75 o 
   8   8  11      743.74      718.51     19.04 o 
   9   8  11        7.79       -1.77      6.83 o 
  10   8  11      398.75      408.37     18.43 o 
  11   8  11       26.92       37.15      9.82 o 
  12   8  11        4.07        6.31      8.82 o 
  13   8  11       69.85       72.17     11.93 o 
  14   8  11      205.96      206.27     16.34 o 
   1   9  11       23.55       20.52      7.63 o 
   2   9  11       18.59        9.68      8.40 o 
   3   9  11       42.51       30.92     12.72 o 
   4   9  11       24.89       12.96      8.39 o 
   5   9  11      125.32      136.91     12.27 o 
   6   9  11       20.95       19.18      6.46 o 
   7   9  11       27.69       24.25      7.04 o 
   8   9  11       42.68       48.61      9.95 o 
   9   9  11       44.90       43.41      9.87 o 
  10   9  11      135.87      144.99     13.63 o 
  11   9  11       18.35       16.69      9.83 o 
  12   9  11       52.38       79.60     12.09 o 
  13   9  11       15.50       41.25     11.25 o 
   0  10  11       31.87       36.28     10.73 o 
   1  10  11       16.48       24.35      7.51 o 
   2  10  11      421.06      420.07     15.36 o 
   3  10  11      396.94      419.26     15.74 o 
   4  10  11        8.68       -7.79      7.79 o 
   5  10  11       12.91        2.50      8.66 o 
   6  10  11      119.30      130.58     12.49 o 
   7  10  11       66.27       73.58     11.15 o 
   8  10  11      237.81      301.07     28.13 o 
   9  10  11       42.84       49.53     10.82 o 
  10  10  11       38.41       40.00     10.83 o 
  11  10  11        4.89      -11.52     14.50 o 
  12  10  11       67.27       73.69     20.46 o 
   1  11  11      235.90      243.86     13.15 o 
   2  11  11        8.26       -0.40      7.17 o 
   3  11  11        4.11        5.26      7.27 o 
   4  11  11      468.76      512.52     20.38 o 
   5  11  11       15.13       19.62      9.51 o 
   6  11  11      323.00      363.18     21.09 o 
   7  11  11      215.70      233.24     15.74 o 
   8  11  11       28.91       41.31     19.07 o 
   9  11  11       55.41       52.83     18.87 o 
  10  11  11      139.49      133.67     25.42 o 
   0  12  11       40.03       72.69     18.67 o 
   1  12  11       13.59       18.70     10.67 o 
   2  12  11      150.08      161.67     37.84 o 
   3  12  11        4.57       -2.38     13.90 o 
   4  12  11        5.57       18.07     16.29 o 
   5  12  11        0.04       -2.18     15.29 o 
   6  12  11       56.50       65.54     20.06 o 
   7  12  11        0.01       12.31     17.68 o 
   8  12  11       53.70       76.27     22.05 o 
   1  13  11      111.96       98.67     17.28 o 
   2  13  11      151.72      161.35     18.04 o 
   3  13  11        0.59       13.11     15.69 o 
   4  13  11       24.48       24.63     17.08 o 
   5  13  11       20.87       37.34     18.67 o 
   1   0  12      406.28      418.10     20.26 o 
   2   0  12        5.45       -5.16      7.94 o 
   3   0  12     3407.67     3243.41     95.44 o 
   4   0  12      232.39      233.36     29.20 o 
   5   0  12     3328.56     3298.71     74.83 o 
   6   0  12      133.08      144.85     10.34 o 
   7   0  12     1508.11     1522.78     39.23 o 
   8   0  12       15.80       12.86      7.27 o 
   9   0  12        2.45        8.08      7.52 o 
  10   0  12        7.78       -2.36      7.04 o 
  11   0  12       21.31       17.63     13.51 o 
  12   0  12       74.42       62.32     10.92 o 
  13   0  12      172.54      191.97     12.59 o 
  14   0  12      243.19      239.79     14.51 o 
  15   0  12        3.08        5.89      8.12 o 
  16   0  12        0.01       -7.84      8.50 o 
  17   0  12      195.60      252.68     28.10 o 
   1   1  12     1062.64     1041.21     19.69 o 
   2   1  12      209.93      231.54      8.65 o 
   3   1  12        0.03       -1.95      4.13 o 
   4   1  12      250.58      253.17     10.09 o 
   5   1  12     1159.52     1135.17     20.97 o 
   6   1  12      274.00      265.01      9.25 o 
   7   1  12        0.39       -4.45      4.45 o 
   8   1  12      519.71      481.98     12.96 o 
   9   1  12       11.12        8.75      5.39 o 
  10   1  12       25.58       19.21      5.61 o 
  11   1  12       56.84       49.28      8.63 o 
  12   1  12        2.45        5.69      5.95 o 
  13   1  12       67.03       66.24      7.15 o 
  14   1  12        0.73       -2.24      5.25 o 
  15   1  12       49.15       43.26      6.81 o 
  16   1  12        2.56       -2.44      6.15 o 
  17   1  12        2.14        7.61      7.55 o 
   0   2  12     1695.00     1751.83     42.50 o 
   1   2  12      208.88      212.70      7.78 o 
   2   2  12      131.45      154.44      8.27 o 
   3   2  12       33.64       29.90      3.44 o 
   4   2  12       77.56       79.40      8.95 o 
   5   2  12      592.56      555.46     19.69 o 
   6   2  12      589.18      608.12     13.23 o 
   7   2  12      330.38      317.22     17.35 o 
   8   2  12      214.07      208.87      8.97 o 
   9   2  12      673.82      649.14     15.86 o 
  10   2  12       44.05       46.81      6.20 o 
  11   2  12        3.12       -1.83      7.00 o 
  12   2  12       46.93       46.30      6.97 o 
  13   2  12      137.08      158.35      9.13 o 
  14   2  12        9.50        6.72      6.02 o 
  15   2  12       17.56       24.27      6.27 o 
  16   2  12       26.36        7.01      6.51 o 
  17   2  12        0.65        0.67      7.17 o 
   1   3  12      535.63      484.33     10.36 o 
   2   3  12       42.30       47.57      4.11 o 
   3   3  12       52.95       49.80      5.29 o 
   4   3  12       97.01      109.81      6.45 o 
   5   3  12      661.66      626.30     16.31 o 
   6   3  12       46.46       45.98      6.99 o 
   7   3  12     2314.62     2246.74     45.50 o 
   8   3  12      122.09      127.75      9.68 o 
   9   3  12      267.90      291.10     10.00 o 
  10   3  12        3.82       -0.29      4.44 o 
  11   3  12       46.34       72.24      6.36 o 
  12   3  12      133.56      129.81      8.02 o 
  13   3  12      134.82      139.85      8.68 o 
  14   3  12       13.52        6.01      5.98 o 
  15   3  12       30.29       25.96      6.56 o 
  16   3  12        2.41       -5.95      7.25 o 
  17   3  12      367.71      369.73     17.84 o 
   0   4  12      461.66      462.74     21.34 o 
   1   4  12      464.80      436.29     11.71 o 
   2   4  12       45.75       53.60      6.24 o 
   3   4  12      193.30      170.22      8.15 o 
   4   4  12      291.92      290.54     10.56 o 
   5   4  12      885.70      832.90     17.88 o 
   6   4  12      294.71      268.22     10.26 o 
   7   4  12        5.93       13.68      5.55 o 
   8   4  12       30.18       31.36      6.36 o 
   9   4  12     1404.74     1306.46     24.16 o 
  10   4  12       15.96        9.59      6.39 o 
  11   4  12       12.06       17.56      4.78 o 
  12   4  12       16.14       13.95      5.29 o 
  13   4  12      117.53      122.72     10.14 o 
  14   4  12       34.45       24.12      9.89 o 
  15   4  12       91.10       95.46     12.34 o 
  16   4  12        0.89       -8.29      8.29 o 
   1   5  12      271.10      274.65      8.26 o 
   2   5  12        0.32       -5.96      5.96 o 
   3   5  12      751.01      750.45     16.93 o 
   4   5  12       20.13       33.52      6.74 o 
   5   5  12        0.02       -0.80      4.67 o 
   6   5  12      146.28      128.13      7.52 o 
   7   5  12        4.01        7.09      4.57 o 
   8   5  12       41.44       43.92      5.84 o 
   9   5  12      245.16      250.44     10.33 o 
  10   5  12        3.69        8.77      5.61 o 
  11   5  12        9.43       10.88      5.98 o 
  12   5  12       17.00       20.21      6.74 o 
  13   5  12       15.01       13.36      7.90 o 
  14   5  12        0.72        5.97      8.22 o 
  15   5  12      127.83      169.38     45.87 o 
  16   5  12        0.37       13.55      9.24 o 
   0   6  12      513.42      520.65     39.92 o 
   1   6  12     1479.40     1313.48     27.06 o 
   2   6  12       16.73       24.13      4.90 o 
   3   6  12      913.53      879.69     18.98 o 
   4   6  12      307.76      294.59     10.75 o 
   5   6  12        0.42       -4.38      4.71 o 
   6   6  12      160.92      153.02      7.10 o 
   7   6  12        0.19        0.20      4.46 o 
   8   6  12      334.36      325.28     12.43 o 
   9   6  12      199.88      200.55     10.95 o 
  10   6  12        0.51        3.84      6.73 o 
  11   6  12      463.73      482.25     16.40 o 
  12   6  12       50.07       54.76      8.81 o 
  13   6  12      184.13      213.76     16.37 o 
  14   6  12       20.55       18.03     10.15 o 
  15   6  12        4.86        3.76     10.29 o 
   1   7  12     1084.66     1055.49     23.76 o 
   2   7  12       41.50       36.24      7.24 o 
   3   7  12      274.67      237.49     13.33 o 
   4   7  12        0.03       -6.86      6.86 o 
   5   7  12       83.19       91.35     10.04 o 
   6   7  12      281.42      250.03     12.24 o 
   7   7  12       60.08       64.65      7.14 o 
   8   7  12       87.31       76.69     13.16 o 
   9   7  12      133.20      144.22     10.02 o 
  10   7  12        1.86       -0.13      6.81 o 
  11   7  12        0.06        5.90      7.49 o 
  12   7  12       12.96       24.43      9.84 o 
  13   7  12       24.99       26.32     10.25 o 
  14   7  12        1.38       -8.15      9.47 o 
   0   8  12       35.51       23.42      9.56 o 
   1   8  12      114.34       96.97      9.72 o 
   2   8  12       33.64       22.42      6.77 o 
   3   8  12      206.29      175.71     12.52 o 
   4   8  12       64.31       66.25      9.89 o 
   5   8  12      605.76      528.99     19.40 o 
   6   8  12       53.19       45.80      6.41 o 
   7   8  12      181.86      184.98     10.22 o 
   8   8  12        2.04        6.63      6.68 o 
   9   8  12        0.03        6.62      8.14 o 
  10   8  12        9.09       15.59      7.67 o 
  11   8  12       64.89       79.18     11.39 o 
  12   8  12       29.95       21.26     10.17 o 
  13   8  12       53.61       53.50     11.71 o 
  14   8  12       11.47       12.31     22.44 o 
   1   9  12      324.16      337.53     14.08 o 
   2   9  12       82.60       85.78     11.90 o 
   3   9  12      319.52      332.56     18.18 o 
   4   9  12        0.91       -5.74     10.49 o 
   5   9  12       85.46       87.08     10.98 o 
   6   9  12        6.75       16.27      6.18 o 
   7   9  12      765.17      735.70     19.32 o 
   8   9  12       17.09       17.91      7.58 o 
   9   9  12      480.02      552.55     22.05 o 
  10   9  12       65.69      101.41     12.69 o 
  11   9  12       76.99      100.16     12.86 o 
  12   9  12      131.69      140.97     17.17 o 
   0  10  12        1.12       -0.70     14.60 o 
   1  10  12       70.89       77.46      8.99 o 
   2  10  12       34.56       21.95      7.51 o 
   3  10  12       22.79       35.44      9.46 o 
   4  10  12       39.02       44.91      9.87 o 
   5  10  12      508.83      507.58     17.11 o 
   6  10  12       64.64       76.39      8.39 o 
   7  10  12       90.96       83.90     11.65 o 
   8  10  12       81.26       79.49     11.76 o 
   9  10  12        9.47       19.56      9.89 o 
  10  10  12        9.06       13.81     15.05 o 
  11  10  12        1.50        8.62     10.37 o 
   1  11  12        7.32        6.08      7.37 o 
   2  11  12       56.88       44.09      8.69 o 
   3  11  12        0.28       -3.20      8.38 o 
   4  11  12        0.38       -7.84     12.01 o 
   5  11  12        2.10       15.18      9.67 o 
   6  11  12       21.87       42.15     10.57 o 
   7  11  12       60.95       55.75     13.47 o 
   8  11  12        4.17        5.96     16.29 o 
   9  11  12        0.23        7.15     17.08 o 
   0  12  12       92.86       91.56     21.65 o 
   1  12  12       19.97       32.49     12.40 o 
   2  12  12        6.17        3.41     10.80 o 
   3  12  12      101.54      103.28     22.84 o 
   4  12  12        2.03       -5.96     16.49 o 
   5  12  12      272.71      328.12     34.76 o 
   6  12  12        0.87        0.79     15.89 o 
   7  12  12       89.87       82.82     22.44 o 
   1  13  12        5.27       20.16     12.20 o 
   2  13  12        0.78       15.61     12.32 o 
   1   1  13      153.86      144.39      7.78 o 
   2   1  13      714.99      672.94     20.21 o 
   3   1  13       31.40       37.47      5.72 o 
   4   1  13      759.64      711.87     17.79 o 
   5   1  13       10.28        4.11      3.81 o 
   6   1  13       15.64       16.33      5.16 o 
   7   1  13     2101.67     2060.70     38.90 o 
   8   1  13       36.16       46.36      5.95 o 
   9   1  13      492.87      535.23     14.43 o 
  10   1  13       58.09       43.99      6.50 o 
  11   1  13        7.77        8.06      5.81 o 
  12   1  13       50.99       72.37      9.49 o 
  13   1  13        4.15        3.05      5.70 o 
  14   1  13       12.10       25.92      6.64 o 
  15   1  13       64.41       65.94      7.49 o 
  16   1  13       40.00       55.46      7.78 o 
   0   2  13     3328.30     3362.81     76.64 o 
   1   2  13       70.87       76.61      7.97 o 
   2   2  13       12.89        7.40      5.34 o 
   3   2  13      665.84      618.49     14.07 o 
   4   2  13      541.75      527.09     14.88 o 
   5   2  13      400.17      372.18     12.91 o 
   6   2  13     1460.46     1422.78     31.15 o 
   7   2  13      151.27      163.31      8.37 o 
   8   2  13      125.72      118.53      6.79 o 
   9   2  13        9.97       16.94      6.41 o 
  10   2  13        0.02        4.71      5.11 o 
  11   2  13      166.05      171.86      9.44 o 
  12   2  13       43.22       38.63      6.23 o 
  13   2  13      151.39      157.15     12.38 o 
  14   2  13       64.02       68.95      7.68 o 
  15   2  13        8.18        5.95      6.29 o 
  16   2  13       18.41        5.01      6.47 o 
   1   3  13        0.01       -0.67      3.39 o 
   2   3  13       23.38       23.63      5.32 o 
   3   3  13      350.25      325.56      9.47 o 
   4   3  13       34.56       29.13      5.05 o 
   5   3  13       79.88       70.78      8.60 o 
   6   3  13      293.62      292.70     10.81 o 
   7   3  13      279.00      265.09     13.14 o 
   8   3  13      164.35      150.79     15.21 o 
   9   3  13      111.20      106.32      9.95 o 
  10   3  13        4.50       -1.75      4.48 o 
  11   3  13        1.64        7.50      4.71 o 
  12   3  13        4.95        7.00      5.28 o 
  13   3  13       25.66       42.27      6.57 o 
  14   3  13        1.81       -4.82      7.47 o 
  15   3  13        4.41        7.95      8.58 o 
  16   3  13        0.00       -2.91      7.85 o 
   0   4  13      691.87      671.16     18.63 o 
   1   4  13        0.12       -3.50      3.50 o 
   2   4  13      132.75      114.15      5.97 o 
   3   4  13      554.88      530.89     22.56 o 
   4   4  13      170.25      169.78      9.02 o 
   5   4  13     1644.80     1631.10     35.78 o 
   6   4  13      104.80      107.29      7.34 o 
   7   4  13        0.52        0.15      5.33 o 
   8   4  13      211.85      227.09     10.84 o 
   9   4  13      566.22      519.36     13.83 o 
  10   4  13        9.91       15.68      5.97 o 
  11   4  13      190.15      214.29     11.57 o 
  12   4  13        7.58        8.29      7.24 o 
  13   4  13       12.23       20.50     15.16 o 
  14   4  13      106.45      109.41     12.77 o 
  15   4  13       21.89       26.78     11.00 o 
  16   4  13      151.32      160.29     17.09 o 
   1   5  13      484.53      463.14     10.26 o 
   2   5  13      785.61      712.22     16.25 o 
   3   5  13      184.40      191.37      8.86 o 
   4   5  13      259.89      255.38     10.45 o 
   5   5  13       27.22       17.85      4.58 o 
   6   5  13        6.77        8.93      5.03 o 
   7   5  13      446.54      437.84     13.51 o 
   8   5  13       93.09       84.77      8.63 o 
   9   5  13       29.52       32.75      7.77 o 
  10   5  13      224.60      209.99     11.59 o 
  11   5  13        0.25       -1.20      6.70 o 
  12   5  13      221.49      221.11     16.03 o 
  13   5  13       26.64       21.11      8.53 o 
  14   5  13       21.70       22.41      8.82 o 
  15   5  13      217.59      219.63     16.55 o 
   0   6  13      387.28      358.82     29.00 o 
   1   6  13       90.48       81.41      7.90 o 
   2   6  13      317.64      313.84     14.48 o 
   3   6  13      264.04      250.49     24.43 o 
   4   6  13      153.76      132.27     10.91 o 
   5   6  13        1.42       -0.32      6.65 o 
   6   6  13        2.07        3.45      5.06 o 
   7   6  13       73.39       69.63      7.32 o 
   8   6  13       77.40       78.24      8.05 o 
   9   6  13       39.66       39.70      7.63 o 
  10   6  13        0.00        7.89      6.64 o 
  11   6  13        6.31        6.17      7.49 o 
  12   6  13        2.03        4.26      7.56 o 
  13   6  13        6.52        8.82      8.33 o 
  14   6  13       31.52       36.42     11.13 o 
   1   7  13      201.32      197.40     10.96 o 
   2   7  13       87.96       76.65      9.64 o 
   3   7  13      108.84      138.49     11.20 o 
   4   7  13        0.09        0.47      9.49 o 
   5   7  13        1.14       -2.09      7.45 o 
   6   7  13      116.08      126.36      7.87 o 
   7   7  13      358.79      370.55     13.00 o 
   8   7  13        0.48        2.43      7.43 o 
   9   7  13       94.65       93.89      9.09 o 
  10   7  13       63.49       42.96      8.31 o 
  11   7  13       10.48       -3.12      7.57 o 
  12   7  13      415.70      467.82     17.72 o 
  13   7  13        4.79       20.60     10.49 o 
  14   7  13       51.85       54.77     12.91 o 
   0   8  13     1016.73     1008.58     34.20 o 
   1   8  13       18.19        8.32      7.45 o 
   2   8  13        3.17       -7.62      7.62 o 
   3   8  13      731.51      746.45     23.38 o 
   4   8  13        2.41        7.79      8.40 o 
   5   8  13      685.01      613.97     21.32 o 
   6   8  13        0.42       10.83      5.55 o 
   7   8  13       17.04       17.27      6.51 o 
   8   8  13      106.72      129.94      9.83 o 
   9   8  13      164.32      182.44     11.39 o 
  10   8  13       19.93       31.66      8.34 o 
  11   8  13      363.70      379.34     16.38 o 
  12   8  13        2.15        0.43      9.84 o 
  13   8  13       16.19       38.48     13.73 o 
   1   9  13       42.15       50.32      9.40 o 
   2   9  13       69.71       56.07      8.25 o 
   3   9  13       36.16       32.76      9.07 o 
   4   9  13        0.01        2.42      8.03 o 
   5   9  13       93.54      108.92     11.77 o 
   6   9  13       12.15       11.50      6.05 o 
   7   9  13        3.72        4.43      6.76 o 
   8   9  13       29.96       27.23      7.71 o 
   9   9  13       24.52       17.81      7.97 o 
  10   9  13        4.56       10.45      9.54 o 
  11   9  13        0.49       -6.50      9.89 o 
   0  10  13       26.98       35.36     11.93 o 
   1  10  13        0.53        3.40      6.78 o 
   2  10  13       93.60       88.98      9.64 o 
   3  10  13       28.71       31.10      9.85 o 
   4  10  13        2.07        6.15      8.78 o 
   5  10  13       56.69      106.48     12.46 o 
   6  10  13       65.28       67.12      8.14 o 
   7  10  13        2.28       11.22      7.38 o 
   8  10  13      136.82      141.23     18.54 o 
   9  10  13        3.17        0.16      9.72 o 
  10  10  13       10.65       21.24     10.98 o 
   1  11  13      201.46      226.26     13.56 o 
   2  11  13       26.53       36.86     10.12 o 
   3  11  13       31.09       34.90     10.41 o 
   4  11  13      182.18      203.35     17.59 o 
   5  11  13        0.19        3.59      9.36 o 
   6  11  13       78.84      115.42     13.56 o 
   7  11  13      266.75      265.59     17.73 o 
   8  11  13       31.16       19.46     17.48 o 
   0  12  13       68.68       72.10     20.66 o 
   1  12  13        2.99       20.25     12.22 o 
   2  12  13       30.68       30.39     17.68 o 
   3  12  13       39.65       16.49     16.88 o 
   4  12  13       77.73       97.52     23.44 o 
   0   0  14     1248.71     1134.52     42.50 o 
   1   0  14      208.35      174.19     15.10 o 
   2   0  14      634.29      631.21     28.80 o 
   3   0  14     1151.36     1073.34     42.11 o 
   4   0  14     1980.76     1861.27     65.54 o 
   5   0  14     1233.94     1302.98     33.84 o 
   6   0  14     1438.18     1412.80     36.67 o 
   7   0  14       10.18       20.38      7.13 o 
   8   0  14      424.96      457.26     18.27 o 
   9   0  14     1247.44     1286.97     61.97 o 
  10   0  14      375.73      393.65     24.73 o 
  11   0  14        5.17      -12.46     19.46 o 
  12   0  14      152.43      113.58     15.69 o 
  13   0  14        0.04        3.87     16.19 o 
  14   0  14        1.70        7.63     14.11 o 
  15   0  14      110.33      117.12     12.32 o 
  16   0  14      141.41      169.48     14.73 o 
   1   1  14       16.61       13.44      5.28 o 
   2   1  14      412.36      415.54     13.06 o 
   3   1  14        1.58       -6.15      6.15 o 
   4   1  14      176.95      172.93      9.22 o 
   5   1  14      299.75      298.08     11.89 o 
   6   1  14       14.56       13.24      4.57 o 
   7   1  14       82.94       98.12      8.92 o 
   8   1  14       29.11       33.30      5.44 o 
   9   1  14        9.18        6.78      5.16 o 
  10   1  14      259.62      252.34     13.30 o 
  11   1  14        6.96       10.59      6.91 o 
  12   1  14       37.96       37.52      6.89 o 
  13   1  14       35.97       46.36      7.90 o 
  14   1  14       19.99       24.28      7.03 o 
  15   1  14        0.15        3.50      6.23 o 
  16   1  14        0.73       -3.78      6.65 o 
   0   2  14      624.71      589.11     29.00 o 
   1   2  14        2.49       -2.65      7.09 o 
   2   2  14      731.19      719.94     15.63 o 
   3   2  14        0.66       -4.43      4.43 o 
   4   2  14       81.00       79.87      6.52 o 
   5   2  14      483.20      481.21     26.98 o 
   6   2  14       98.84       96.70      8.24 o 
   7   2  14        1.02        3.55      7.95 o 
   8   2  14        0.50        6.86      6.48 o 
   9   2  14       42.65       36.37      5.32 o 
  10   2  14      214.00      196.87      9.39 o 
  11   2  14       70.99       58.56      6.77 o 
  12   2  14       23.26       32.72      6.05 o 
  13   2  14       33.27       45.54      6.87 o 
  14   2  14       47.71       56.17      9.48 o 
  15   2  14        1.79        9.41      8.64 o 
   1   3  14      125.95       91.34     10.95 o 
   2   3  14     1239.26     1205.08     27.94 o 
   3   3  14      220.00      200.66      9.36 o 
   4   3  14     1551.68     1504.59     27.96 o 
   5   3  14       28.17       24.11      5.51 o 
   6   3  14      102.29      113.04      7.75 o 
   7   3  14        2.85        2.24      5.49 o 
   8   3  14        2.08       -3.12      6.40 o 
   9   3  14      314.00      325.50     14.61 o 
  10   3  14      244.39      231.07     16.04 o 
  11   3  14        0.71       -1.60      6.46 o 
  12   3  14      272.81      282.65     13.57 o 
  13   3  14       17.14       20.61      9.29 o 
  14   3  14      254.33      278.70     16.97 o 
  15   3  14       10.88       18.92     10.38 o 
   0   4  14     1263.84     1199.48     31.99 o 
   1   4  14       93.07       90.21      5.67 o 
   2   4  14      479.14      484.97     11.20 o 
   3   4  14       27.81       27.82      7.07 o 
   4   4  14       19.10       10.92      5.88 o 
   5   4  14        0.84        5.60      4.74 o 
   6   4  14      170.94      143.63      8.37 o 
   7   4  14      451.03      465.96     13.99 o 
   8   4  14        0.12       -2.73      5.78 o 
   9   4  14       60.62       61.63      7.84 o 
  10   4  14       84.48       79.09      8.60 o 
  11   4  14      149.88      146.46     10.55 o 
  12   4  14       26.09       10.61      8.45 o 
  13   4  14        6.82       16.59     12.29 o 
  14   4  14       36.78       38.41     17.91 o 
  15   4  14        3.51       15.25     13.66 o 
   1   5  14       47.93       50.29     10.39 o 
   2   5  14       45.29       48.55      8.02 o 
   3   5  14      304.16      301.16     13.83 o 
   4   5  14       45.32       43.52      8.19 o 
   5   5  14      119.30      114.15      7.22 o 
   6   5  14       12.83        9.09      5.43 o 
   7   5  14       99.01       94.98      7.93 o 
   8   5  14       64.05       48.67      7.22 o 
   9   5  14       17.00       18.88      6.88 o 
  10   5  14      111.34      118.16      9.67 o 
  11   5  14       56.90       54.27      8.65 o 
  12   5  14       68.38       73.94      9.50 o 
  13   5  14        6.18        5.59      8.57 o 
  14   5  14       20.30       25.99      9.35 o 
   0   6  14       78.85       66.97     11.08 o 
   1   6  14       16.50        8.10      7.87 o 
   2   6  14      941.08      951.54     29.08 o 
   3   6  14       79.23       54.35      8.94 o 
   4   6  14        5.41        1.67      7.17 o 
   5   6  14       99.96       82.28      9.73 o 
   6   6  14      272.72      264.34     10.87 o 
   7   6  14      108.82      100.18      8.17 o 
   8   6  14      218.06      234.92     11.74 o 
   9   6  14       20.30        9.97      6.86 o 
  10   6  14      491.15      493.78     17.60 o 
  11   6  14      167.50      187.61     12.12 o 
  12   6  14        0.07        0.92      7.88 o 
  13   6  14       57.10       71.71     10.45 o 
  14   6  14      137.02      128.70     12.45 o 
   1   7  14       39.72       31.49      7.07 o 
   2   7  14      314.93      275.20     20.86 o 
   3   7  14      199.79      166.68     12.44 o 
   4   7  14      214.49      198.94     13.52 o 
   5   7  14       46.04       31.15      8.72 o 
   6   7  14        8.80        7.92      6.94 o 
   7   7  14      196.13      191.27     10.60 o 
   8   7  14       13.90        3.47      6.48 o 
   9   7  14       77.01       88.52      9.08 o 
  10   7  14      245.63      266.06     13.65 o 
  11   7  14        5.78        3.81      8.11 o 
  12   7  14      184.34      198.67     13.36 o 
  13   7  14       50.23       48.54     10.03 o 
   0   8  14       46.11       46.14     11.23 o 
   1   8  14        1.89        6.64      6.87 o 
   2   8  14        6.29       13.36      8.55 o 
   3   8  14      244.19      226.02     14.48 o 
   4   8  14      300.51      271.88     15.82 o 
   5   8  14       83.56       83.27     11.00 o 
   6   8  14       94.52      103.52      7.70 o 
   7   8  14        0.08        5.04      6.42 o 
   8   8  14       47.58       63.75      8.36 o 
   9   8  14        1.28        6.37      7.35 o 
  10   8  14       10.16       13.10      7.88 o 
  11   8  14        5.27       17.16      8.67 o 
  12   8  14        1.29        7.66     10.55 o 
   1   9  14       78.34       70.61      9.26 o 
   2   9  14      307.69      332.63     17.49 o 
   3   9  14        0.35        0.82      9.92 o 
   4   9  14      211.02      209.75     25.38 o 
   5   9  14      179.80      181.57     14.24 o 
   6   9  14      169.16      177.29     23.01 o 
   7   9  14        0.98       12.22      6.87 o 
   8   9  14        2.74        3.96      7.46 o 
   9   9  14        2.14        7.94      7.99 o 
  10   9  14       28.81       39.99      9.51 o 
   0  10  14      395.44      424.96     23.58 o 
   1  10  14       15.17       15.15      8.05 o 
   2  10  14       72.70       91.46     11.91 o 
   3  10  14       20.47       21.57     11.63 o 
   4  10  14       16.59       17.65      9.77 o 
   5  10  14       46.01       35.46     10.55 o 
   6  10  14      206.00      206.95     22.75 o 
   7  10  14       39.61       61.32      8.74 o 
   8  10  14      111.83      117.72     10.75 o 
   9  10  14       14.86       23.28     16.39 o 
   1  11  14        3.43        8.87      7.93 o 
   2  11  14       44.65       48.94     11.14 o 
   3  11  14       23.10       20.29     10.13 o 
   4  11  14        8.66       14.14     10.29 o 
   5  11  14        0.01        7.70     10.17 o 
   6  11  14       23.40       31.00     10.69 o 
   0  12  14      196.41      226.43     29.40 o 
   1   1  15      684.84      612.48     16.50 o 
   2   1  15        4.73       -3.51      5.28 o 
   3   1  15       46.71       30.58      6.36 o 
   4   1  15      144.90      150.41     10.01 o 
   5   1  15      308.23      307.41     18.10 o 
   6   1  15       34.29       39.66      6.79 o 
   7   1  15       76.90       76.08      7.60 o 
   8   1  15       12.82       13.44      4.94 o 
   9   1  15       48.81       64.68      6.51 o 
  10   1  15       15.61       20.11      5.62 o 
  11   1  15       50.83       62.25      7.14 o 
  12   1  15      449.79      455.16     14.67 o 
  13   1  15       19.76       24.37      9.24 o 
  14   1  15       25.70       25.79     10.58 o 
  15   1  15       87.69      102.36     10.08 o 
   0   2  15      338.14      340.83     23.04 o 
   1   2  15      216.04      175.04     12.85 o 
   2   2  15      177.96      207.03      9.96 o 
   3   2  15      390.48      381.43     11.33 o 
   4   2  15      127.64      128.27      7.70 o 
   5   2  15      516.22      491.66     13.71 o 
   6   2  15       81.06       76.80      9.66 o 
   7   2  15      304.36      319.78     13.54 o 
   8   2  15      848.58      827.01     22.61 o 
   9   2  15       30.51       34.03      7.80 o 
  10   2  15       18.46       28.33      8.07 o 
  11   2  15       25.94       36.93     10.25 o 
  12   2  15       42.67       44.93      9.70 o 
  13   2  15      115.06      139.52     18.85 o 
  14   2  15       81.05       67.41     11.61 o 
  15   2  15       20.17       25.33     14.96 o 
   1   3  15        0.27       -6.02      7.65 o 
   2   3  15        2.21        1.70      7.42 o 
   3   3  15      354.15      335.29     10.50 o 
   4   3  15       17.61       18.76      5.13 o 
   5   3  15       94.38      101.64      9.96 o 
   6   3  15       58.96       71.81      7.11 o 
   7   3  15       45.53       44.76      6.72 o 
   8   3  15      182.92      182.29     14.72 o 
   9   3  15       38.46       35.01      8.24 o 
  10   3  15        8.02        7.65      7.63 o 
  11   3  15        0.23        2.41      7.88 o 
  12   3  15       13.98       22.31      9.13 o 
  13   3  15        7.75        6.99      9.34 o 
  14   3  15        3.79       16.60     10.31 o 
   0   4  15     1629.56     1601.08     62.57 o 
   1   4  15      268.52      232.99     21.45 o 
   2   4  15        1.53        2.11     11.68 o 
   3   4  15      526.68      494.86     12.76 o 
   4   4  15        5.10        4.55      5.88 o 
   5   4  15        0.20       -4.73      4.73 o 
   6   4  15        5.13        6.88      5.51 o 
   7   4  15      219.62      207.34     10.40 o 
   8   4  15       18.75       27.89      6.73 o 
   9   4  15      282.41      284.50     13.62 o 
  10   4  15        2.24        2.91      6.71 o 
  11   4  15       86.97      103.81     11.52 o 
  12   4  15       15.17       27.45      8.38 o 
  13   4  15      138.59      164.28     12.34 o 
  14   4  15       83.98       96.51     11.26 o 
   1   5  15      226.36      199.39     13.26 o 
   2   5  15      247.86      272.25     13.71 o 
   3   5  15       13.06        1.74      6.92 o 
   4   5  15      168.40      158.18      7.56 o 
   5   5  15      339.61      335.40     11.45 o 
   6   5  15      267.58      252.33     13.36 o 
   7   5  15      134.88      126.57      8.78 o 
   8   5  15       10.54        9.90      8.37 o 
   9   5  15      172.62      217.21     11.76 o 
  10   5  15       28.26       19.73      7.53 o 
  11   5  15        3.61       11.71      7.74 o 
  12   5  15      129.98      140.94     14.51 o 
  13   5  15       19.84       31.14      9.08 o 
   0   6  15       46.44       47.88     10.52 o 
   1   6  15       76.56       81.81      9.46 o 
   2   6  15        0.99        4.55      7.35 o 
   3   6  15      142.99      136.57     11.48 o 
   4   6  15        3.82        8.48     11.20 o 
   5   6  15       49.75       42.18      6.34 o 
   6   6  15       52.00       60.70      9.84 o 
   7   6  15       31.71       38.34      7.06 o 
   8   6  15       95.99       84.07      8.65 o 
   9   6  15       64.77       56.36      8.28 o 
  10   6  15        1.24       11.97      7.54 o 
  11   6  15       11.35       40.31     23.10 o 
  12   6  15        4.53        7.32      8.35 o 
  13   6  15        0.41        4.58      8.93 o 
   1   7  15      292.35      297.93     20.27 o 
   2   7  15      176.11      182.39     13.14 o 
   3   7  15       53.66       56.02      9.85 o 
   4   7  15      462.47      482.94     19.11 o 
   5   7  15       54.15       77.05     11.89 o 
   6   7  15       30.37       40.46      6.39 o 
   7   7  15      133.06      136.77     10.78 o 
   8   7  15        0.73       -1.20      6.60 o 
   9   7  15       99.72      126.26     10.30 o 
  10   7  15       10.32       32.44      8.47 o 
  11   7  15       16.58       13.82      8.44 o 
  12   7  15        2.91        1.23      8.83 o 
   0   8  15      212.23      205.45     17.34 o 
   1   8  15      107.00      103.84     11.50 o 
   2   8  15        0.04        3.38      8.47 o 
   3   8  15      477.43      499.37     19.87 o 
   4   8  15       14.35       10.89      9.04 o 
   5   8  15       57.35       52.00     10.27 o 
   6   8  15      107.98      138.28      8.81 o 
   7   8  15        7.18       11.78      8.08 o 
   8   8  15       93.54      106.22      9.51 o 
   9   8  15        2.05       -6.20      7.33 o 
  10   8  15        0.09        1.77      8.63 o 
  11   8  15        6.32       11.72      8.78 o 
   1   9  15      227.29      222.11     15.16 o 
   2   9  15        0.72        5.11      8.90 o 
   3   9  15      119.61      117.72     12.56 o 
   4   9  15       57.80       49.64     10.36 o 
   5   9  15        9.35       -1.04      8.91 o 
   6   9  15       15.02       19.67      9.80 o 
   7   9  15        5.12        5.78      6.90 o 
   8   9  15       10.35       11.47      8.02 o 
   9   9  15        0.31       -0.95      8.03 o 
   0  10  15      232.35      207.21     18.82 o 
   1  10  15        2.42       15.39      9.51 o 
   2  10  15       18.38       31.87     10.84 o 
   3  10  15       24.81       23.20     10.19 o 
   4  10  15        9.54       30.50     10.38 o 
   5  10  15      157.41      170.81     14.91 o 
   6  10  15      159.49      148.57     14.61 o 
   7  10  15       83.88      108.18     17.59 o 
   1  11  15       13.81       27.81     10.66 o 
   2  11  15      100.31      108.85     28.42 o 
   3  11  15       11.84       13.09     10.49 o 
   4  11  15      182.59      216.79     33.57 o 
   0   0  16      402.38      383.93     22.44 o 
   1   0  16      232.56      207.76     12.29 o 
   2   0  16       97.42       92.16     13.51 o 
   3   0  16       89.52       79.85     13.51 o 
   4   0  16       56.95       35.75     12.31 o 
   5   0  16      522.87      488.41     28.01 o 
   6   0  16      255.32      230.20     21.45 o 
   7   0  16      205.30      218.55     19.27 o 
   8   0  16      140.00      150.44     12.12 o 
   9   0  16        2.35        7.33      8.14 o 
  10   0  16       68.33       89.83     13.90 o 
  11   0  16      243.99      232.13     15.84 o 
  12   0  16        1.19       10.62      9.24 o 
  13   0  16      191.40      240.53     28.40 o 
  14   0  16        7.58       11.12     19.07 o 
   1   1  16        0.18        0.66      5.37 o 
   2   1  16      239.27      243.29     11.10 o 
   3   1  16        0.42       -5.57      5.57 o 
   4   1  16       36.09       30.33      8.68 o 
   5   1  16      166.52      169.78      9.91 o 
   6   1  16      454.32      463.94     15.74 o 
   7   1  16     1491.22     1480.36     32.98 o 
   8   1  16        8.20        6.66     10.79 o 
   9   1  16      184.47      219.02     12.56 o 
  10   1  16        0.43       -7.05      7.05 o 
  11   1  16       46.89       58.87     13.23 o 
  12   1  16       52.97       62.91      9.82 o 
  13   1  16       29.55       47.32     10.26 o 
  14   1  16        7.18       11.53      9.56 o 
   0   2  16      528.55      463.38     27.41 o 
   1   2  16      113.05      119.17      8.42 o 
   2   2  16       10.50        5.16      5.68 o 
   3   2  16      305.87      284.49     11.79 o 
   4   2  16       67.30       60.84      6.42 o 
   5   2  16        8.57        5.42      6.09 o 
   6   2  16      160.52      151.10      8.98 o 
   7   2  16        1.15       -0.97      8.85 o 
   8   2  16       41.99       27.07      7.64 o 
   9   2  16       52.70       41.69      8.31 o 
  10   2  16       31.53       39.41      8.56 o 
  11   2  16      143.77      133.91     11.58 o 
  12   2  16       29.14       24.19      9.32 o 
  13   2  16       51.81       72.22     11.23 o 
  14   2  16       42.69       52.06     11.24 o 
   1   3  16     1181.97     1151.60     40.32 o 
   2   3  16       83.88       84.08      8.08 o 
   3   3  16       10.35        7.08      5.05 o 
   4   3  16       44.86       46.12      6.03 o 
   5   3  16        1.14       -0.63      5.52 o 
   6   3  16        1.17        4.99      5.67 o 
   7   3  16       50.21       59.24      7.30 o 
   8   3  16       63.76       61.63      9.27 o 
   9   3  16      248.89      243.70     12.09 o 
  10   3  16       18.12        6.62      7.91 o 
  11   3  16       48.59       55.98      9.83 o 
  12   3  16       15.27       30.28      9.99 o 
  13   3  16      138.40      123.66     14.58 o 
   0   4  16      537.05      482.85     29.59 o 
   1   4  16       18.50       18.67      9.48 o 
   2   4  16      106.30      113.80      9.99 o 
   3   4  16      197.38      205.30      8.96 o 
   4   4  16       19.82       19.51      5.47 o 
   5   4  16      207.62      183.42      9.52 o 
   6   4  16        8.13        4.39      5.74 o 
   7   4  16        0.97       -0.41      6.79 o 
   8   4  16       50.38       57.33      7.64 o 
   9   4  16      149.84      132.76      9.94 o 
  10   4  16       10.26        1.54      7.71 o 
  11   4  16       99.54       91.91      9.86 o 
  12   4  16        3.69        9.76      8.04 o 
  13   4  16      153.94      164.35     14.96 o 
   1   5  16       65.28       77.57     12.29 o 
   2   5  16       14.22       12.69      7.58 o 
   3   5  16       14.29        6.63      7.24 o 
   4   5  16       18.40       15.76      5.60 o 
   5   5  16        0.45        5.22      8.03 o 
   6   5  16        3.70        6.94      7.34 o 
   7   5  16      139.81      129.13      9.18 o 
   8   5  16      108.82      104.03      9.01 o 
   9   5  16        0.05        8.38      7.06 o 
  10   5  16      135.26      134.85     10.72 o 
  11   5  16        0.22       15.49      8.09 o 
  12   5  16      100.33       76.84     10.26 o 
   0   6  16       45.15       42.31     16.09 o 
   1   6  16       95.12       83.80     12.83 o 
   2   6  16      116.31      110.99     11.11 o 
   3   6  16      591.72      584.41     24.00 o 
   4   6  16       24.72       17.12      8.53 o 
   5   6  16      674.84      703.96     17.48 o 
   6   6  16       20.87       22.92      6.30 o 
   7   6  16        9.04        3.10      7.91 o 
   8   6  16        5.01        5.87      6.82 o 
   9   6  16      298.31      302.41     14.17 o 
  10   6  16       19.04       27.50      8.47 o 
  11   6  16      221.33      239.97     13.81 o 
  12   6  16        3.61       19.17     10.58 o 
   1   7  16       51.96       48.61      9.69 o 
   2   7  16       18.44        8.43      8.27 o 
   3   7  16       14.57       27.53     13.69 o 
   4   7  16        8.02       20.78      8.32 o 
   5   7  16        7.24        6.35      8.38 o 
   6   7  16       21.89       17.90      6.34 o 
   7   7  16      178.64      163.55     10.25 o 
   8   7  16       15.73       25.07      7.61 o 
   9   7  16       32.58       44.81     12.59 o 
  10   7  16        9.82       16.27      8.31 o 
  11   7  16       13.98       26.63     10.51 o 
   0   8  16       11.91       20.59     21.15 o 
   1   8  16        0.29       -6.70      8.20 o 
   2   8  16       12.31       14.14      8.96 o 
   3   8  16       66.72       88.49     11.48 o 
   4   8  16       39.00       51.46     10.26 o 
   5   8  16        2.41       11.01      9.10 o 
   6   8  16       24.98       23.47      9.80 o 
   7   8  16        0.84        0.91      6.73 o 
   8   8  16        7.07       13.59      7.68 o 
   9   8  16        9.71        6.43      8.03 o 
   1   9  16      543.66      569.27     22.09 o 
   2   9  16        0.47       -0.55      8.85 o 
   3   9  16       26.56       13.17      9.57 o 
   4   9  16       35.41       42.87     10.57 o 
   5   9  16      184.77      178.70     16.89 o 
   6   9  16       10.89        6.60     10.64 o 
   7   9  16      185.34      204.30     18.52 o 
   8   9  16        0.02       13.28      7.86 o 
   0  10  16      119.10      138.87     17.34 o 
   1  10  16       77.10       90.53     15.50 o 
   2  10  16       56.98       52.19     11.64 o 
   3  10  16      245.54      252.84     17.20 o 
   4  10  16        0.07        2.66     10.51 o 
   5  10  16       49.40       45.48     11.47 o 
   1   1  17        3.71        0.52      4.88 o 
   2   1  17      234.66      243.92     11.53 o 
   3   1  17        0.34        2.50      6.22 o 
   4   1  17      238.85      234.28     12.57 o 
   5   1  17      305.47      331.33     17.59 o 
   6   1  17      172.06      184.07     10.76 o 
   7   1  17       14.50       22.08      7.11 o 
   8   1  17       21.03       23.26      7.23 o 
   9   1  17       84.55       86.02      9.37 o 
  10   1  17       99.97      121.42     12.98 o 
  11   1  17       18.05       25.95      8.48 o 
  12   1  17      138.34      162.09     17.26 o 
  13   1  17        3.89        4.77     13.13 o 
   0   2  17      187.63      172.00     19.27 o 
   1   2  17        3.71       -5.83      5.83 o 
   2   2  17      320.10      299.44     14.86 o 
   3   2  17      254.69      274.73     14.90 o 
   4   2  17      353.86      304.77     13.31 o 
   5   2  17       41.13       58.35      6.85 o 
   6   2  17      104.95      109.37      8.29 o 
   7   2  17       83.32       89.68      8.05 o 
   8   2  17       43.31       53.50      8.46 o 
   9   2  17        0.85       10.17      7.56 o 
  10   2  17      252.89      290.96     30.11 o 
  11   2  17       54.31       41.12      9.38 o 
  12   2  17        3.66       -4.74      8.64 o 
  13   2  17       19.96       23.30      9.72 o 
   1   3  17        0.28       10.64      9.20 o 
   2   3  17      187.32      197.77     10.56 o 
   3   3  17       36.28       45.99      7.18 o 
   4   3  17       18.61       20.65      5.78 o 
   5   3  17        5.56        1.39      8.11 o 
   6   3  17      117.87      122.52      8.72 o 
   7   3  17        1.31       -5.77      5.77 o 
   8   3  17       11.50       13.68      6.56 o 
   9   3  17        0.44        5.78      6.66 o 
  10   3  17       12.23        5.51      7.30 o 
  11   3  17        0.02        2.11      8.17 o 
  12   3  17        3.13        2.31      9.31 o 
   0   4  17      275.49      275.68     24.03 o 
   1   4  17        0.90        9.30      9.90 o 
   2   4  17      375.69      376.67     15.84 o 
   3   4  17       34.30       56.74     17.93 o 
   4   4  17       11.24        9.78      5.47 o 
   5   4  17       12.76        9.95      5.76 o 
   6   4  17       51.31       60.18      9.78 o 
   7   4  17        5.48        5.40      6.29 o 
   8   4  17       41.72       38.59      7.50 o 
   9   4  17       13.56       10.28      7.09 o 
  10   4  17      153.02      167.24     11.44 o 
  11   4  17       13.50       12.74      9.90 o 
  12   4  17        1.58        7.64      8.39 o 
   1   5  17      354.70      343.49     39.62 o 
   2   5  17      618.25      566.87     24.37 o 
   3   5  17      137.10      125.14      8.00 o 
   4   5  17      158.98      162.91     10.29 o 
   5   5  17       14.99       15.20      5.89 o 
   6   5  17        2.74        5.35      6.02 o 
   7   5  17        0.11        0.57      6.38 o 
   8   5  17        7.81       -6.48      6.58 o 
   9   5  17      151.87      155.12     11.10 o 
  10   5  17       96.24       95.74     10.06 o 
  11   5  17       49.41       46.66     10.09 o 
   0   6  17       16.82        5.56     14.10 o 
   1   6  17        1.44       16.47     10.46 o 
   2   6  17       42.76       33.76      8.89 o 
   3   6  17       32.52       30.31      8.93 o 
   4   6  17       21.69       29.50      8.86 o 
   5   6  17        1.25       10.49      6.25 o 
   6   6  17       49.75       60.37      7.55 o 
   7   6  17       13.42       16.45      6.97 o 
   8   6  17        6.08        0.84      8.54 o 
   9   6  17        2.79        6.65      8.17 o 
  10   6  17       12.35       13.05      8.31 o 
   1   7  17       51.97       48.72     12.76 o 
   2   7  17      232.09      287.31     16.66 o 
   3   7  17       22.12       13.18      8.80 o 
   4   7  17       64.78       71.17     10.78 o 
   5   7  17       30.46       32.12      9.74 o 
   6   7  17        0.23       11.10      6.55 o 
   7   7  17        0.90        8.49      6.85 o 
   8   7  17        3.22        6.86      7.19 o 
   9   7  17       30.94       30.45      8.57 o 
   0   8  17      218.39      235.17     27.41 o 
   1   8  17       15.07       16.91      9.31 o 
   2   8  17      281.83      297.10     17.36 o 
   3   8  17       38.18       52.47     10.74 o 
   4   8  17       13.80       25.26      9.85 o 
   5   8  17        2.95       -0.73      8.85 o 
   6   8  17       91.09       80.73     12.21 o 
   7   8  17        8.17        9.77      9.95 o 
   8   8  17      103.33      126.21     13.98 o 
   1   9  17        8.78       18.21     10.06 o 
   2   9  17        5.98        9.91      9.55 o 
   3   9  17       91.99      129.77     13.60 o 
   4   9  17        0.85        9.95      9.93 o 
   5   9  17        1.56        1.13      9.68 o 
   0  10  17      325.89      370.82     35.35 o 
   1  10  17       36.09       39.46     16.39 o 
   0   0  18      377.53      383.93     24.23 o 
   1   0  18       13.92       14.31      7.79 o 
   2   0  18        9.05        4.21      7.71 o 
   3   0  18       21.72       20.24      8.62 o 
   4   0  18       51.15       56.41     14.70 o 
   5   0  18      194.86      184.92     20.46 o 
   6   0  18      714.68      667.16     35.95 o 
   7   0  18      195.68      237.15     24.43 o 
   8   0  18      830.57      811.16     40.92 o 
   9   0  18       21.36        3.77     14.50 o 
  10   0  18       80.30       75.28     19.86 o 
  11   0  18       64.77       72.89     20.06 o 
  12   0  18      105.55       90.57     23.04 o 
   1   1  18        0.47        0.86      5.20 o 
   2   1  18       42.85       40.95      7.42 o 
   3   1  18      260.99      246.23     12.45 o 
   4   1  18        0.04       -4.51      6.85 o 
   5   1  18       11.10       23.60      7.83 o 
   6   1  18       64.17       55.25     11.01 o 
   7   1  18       38.85       38.86     10.67 o 
   8   1  18       70.84       72.72     12.49 o 
   9   1  18        0.37       14.01     11.16 o 
  10   1  18        6.14        2.49     11.77 o 
  11   1  18       83.55       82.36     18.17 o 
  12   1  18      143.86      148.97     17.56 o 
   0   2  18      290.74      312.75     15.24 o 
   1   2  18        0.51       -4.63      6.10 o 
   2   2  18       42.36       37.37      7.59 o 
   3   2  18       65.73       64.39      8.31 o 
   4   2  18       31.58       34.85      7.67 o 
   5   2  18       31.92       45.50      8.34 o 
   6   2  18       10.29        8.38      6.01 o 
   7   2  18       31.21       40.81      6.92 o 
   8   2  18        1.84        0.36      6.13 o 
   9   2  18        7.51       14.75      7.76 o 
  10   2  18        4.98        8.83      8.38 o 
  11   2  18        0.00       26.48     12.35 o 
   1   3  18        5.82        5.57      6.20 o 
   2   3  18      183.99      194.54     11.27 o 
   3   3  18       15.28       16.38      9.34 o 
   4   3  18      445.56      465.10     16.36 o 
   5   3  18       77.35       76.98      9.32 o 
   6   3  18       12.35       11.92      6.14 o 
   7   3  18        0.70        5.52      6.27 o 
   8   3  18        5.92       14.96      7.02 o 
   9   3  18      195.34      240.44     15.68 o 
  10   3  18       43.61       54.05      8.86 o 
  11   3  18       43.31       68.35      9.59 o 
   0   4  18      569.14      542.43     33.57 o 
   1   4  18       10.72        1.07      9.48 o 
   2   4  18      107.28      115.43      9.92 o 
   3   4  18        0.12        7.35      6.47 o 
   4   4  18       29.25       27.60      6.23 o 
   5   4  18        0.19       11.99      6.11 o 
   6   4  18        6.88        6.80      6.36 o 
   7   4  18        2.11        3.52      6.57 o 
   8   4  18      118.95      115.61      9.86 o 
   9   4  18        0.02        0.40      7.18 o 
  10   4  18      107.28      121.54     10.74 o 
   1   5  18       15.87       19.80     10.53 o 
   2   5  18      116.06      134.88     23.83 o 
   3   5  18       77.17       91.63      7.42 o 
   4   5  18      146.08      162.13      9.32 o 
   5   5  18        3.26        5.32      6.36 o 
   6   5  18       52.75       55.74      7.68 o 
   7   5  18       67.97       54.83     11.01 o 
   8   5  18      118.92      106.80      9.85 o 
   9   5  18        0.02       -7.22      7.22 o 
  10   5  18        2.36       -0.86      7.75 o 
   0   6  18      828.64      827.05     44.29 o 
   1   6  18        0.15        7.42     16.09 o 
   2   6  18       56.48       61.44     13.06 o 
   3   6  18       61.47       67.10     10.32 o 
   4   6  18        6.17       -6.26      8.18 o 
   5   6  18       23.35       24.36      6.55 o 
   6   6  18       63.11       76.78      8.33 o 
   7   6  18        0.53        6.72      8.78 o 
   8   6  18       25.41       33.37      8.26 o 
   9   6  18       74.06       79.87     15.45 o 
   1   7  18        2.49       10.94     12.51 o 
   2   7  18       85.90       95.05     11.60 o 
   3   7  18      170.62      182.59     14.48 o 
   4   7  18      147.71      139.22     13.19 o 
   5   7  18        0.33        7.82      9.17 o 
   6   7  18        3.73        3.19      9.08 o 
   7   7  18        7.45       19.72      7.57 o 
   0   8  18       18.90       44.49     18.67 o 
   1   8  18        0.70       16.07     12.32 o 
   2   8  18       10.20       21.37      9.83 o 
   3   8  18       25.84       15.55     12.70 o 
   4   8  18       23.91       49.47     12.46 o 
   5   8  18        3.90       13.15      9.87 o 
   1   9  18      125.73      143.64     17.75 o 
   1   1  19      250.30      264.39     11.00 o 
   2   1  19       41.93       44.25      6.88 o 
   3   1  19       12.27       10.12     11.80 o 
   4   1  19        3.92        7.63      7.34 o 
   5   1  19       45.82       52.47      8.84 o 
   6   1  19       25.15       21.06      8.33 o 
   7   1  19      164.12      170.69     12.76 o 
   8   1  19       10.02        9.27     10.93 o 
   9   1  19      163.38      170.60     16.99 o 
  10   1  19       12.21       25.15     12.54 o 
   0   2  19       16.77       26.80      8.88 o 
   1   2  19        9.29        6.24      5.69 o 
   2   2  19       16.75       29.11      7.62 o 
   3   2  19      122.05      127.47     13.29 o 
   4   2  19       53.30       43.70      8.57 o 
   5   2  19      161.61      165.00     11.81 o 
   6   2  19       10.43        7.52      7.85 o 
   7   2  19      136.58      147.07     17.86 o 
   8   2  19       50.04       68.11     10.81 o 
   9   2  19       10.91       33.20     10.01 o 
  10   2  19       24.40       17.46      9.92 o 
   1   3  19       10.14       17.04      7.04 o 
   2   3  19        8.56       17.94      7.11 o 
   3   3  19       16.42       21.70      9.54 o 
   4   3  19       96.96      113.96     10.22 o 
   5   3  19       55.32       53.59     15.67 o 
   6   3  19       82.51       76.83      8.19 o 
   7   3  19       35.08       41.76      7.64 o 
   8   3  19       12.71        8.52      7.05 o 
   9   3  19        0.38        6.96      9.14 o 
   0   4  19       17.74       23.04     14.70 o 
   1   4  19      213.33      215.27     13.66 o 
   2   4  19       94.81       92.41      9.16 o 
   3   4  19      215.65      213.16     12.18 o 
   4   4  19       13.86       14.56      8.55 o 
   5   4  19       83.61       92.89      8.48 o 
   6   4  19       16.18       10.95      6.65 o 
   7   4  19        7.70        6.06      6.96 o 
   8   4  19        9.73       10.99      7.41 o 
   9   4  19       22.25       39.06      8.53 o 
   1   5  19      116.40      148.11     15.65 o 
   2   5  19       42.58       41.45      8.17 o 
   3   5  19       37.22       36.30      7.56 o 
   4   5  19        1.80        7.30      6.95 o 
   5   5  19       39.24       42.58      7.46 o 
   6   5  19        0.09       16.00      6.98 o 
   7   5  19      110.73      128.53     10.17 o 
   8   5  19        7.58       22.55      8.09 o 
   0   6  19       16.30       43.50     17.28 o 
   1   6  19        6.87       15.51     11.37 o 
   2   6  19        0.03       14.79     11.25 o 
   3   6  19        0.56       12.11     11.65 o 
   4   6  19       21.42       46.01     10.06 o 
   5   6  19        1.83        9.76      6.94 o 
   6   6  19       25.97       28.27      7.56 o 
   7   6  19       19.15       18.63      9.98 o 
   1   7  19      128.85      116.88     16.13 o 
   2   7  19       29.85       37.54     13.34 o 
   3   7  19       29.72       29.13      9.98 o 
   4   7  19        0.13       17.19      9.67 o 
   5   7  19      101.99       80.81     12.11 o 
   0   0  20       55.27       49.06     14.70 o 
   1   0  20      165.12      168.68     14.60 o 
   2   0  20       65.41       63.95     11.30 o 
   3   0  20      450.99      489.16     21.56 o 
   4   0  20      136.42      141.95     13.96 o 
   5   0  20        0.51       12.17     10.07 o 
   6   0  20       42.27       70.91     17.88 o 
   7   0  20        5.13        9.73     15.89 o 
   8   0  20        9.60       10.33     15.49 o 
   1   1  20       18.72       21.49      6.45 o 
   2   1  20       13.31       23.87      6.59 o 
   3   1  20       20.04       29.58      8.17 o 
   4   1  20        1.01       24.59      8.16 o 
   5   1  20      177.11      169.55     12.50 o 
   6   1  20      181.49      185.28     13.35 o 
   7   1  20       77.42       91.03     11.31 o 
   8   1  20        5.53       26.99      9.45 o 
   0   2  20       21.13       29.76      9.24 o 
   1   2  20       61.79       65.78      7.50 o 
   2   2  20        3.81        2.90      6.05 o 
   3   2  20       19.70       25.03      8.13 o 
   4   2  20       28.26       27.87      8.47 o 
   5   2  20       33.54       35.25      8.99 o 
   6   2  20        2.71       17.19      9.06 o 
   7   2  20        7.70        1.88      8.77 o 
   8   2  20       25.66       26.52      9.62 o 
   1   3  20      273.96      276.90     11.54 o 
   2   3  20       41.76       29.33      7.97 o 
   3   3  20       52.07       65.47     10.94 o 
   4   3  20       52.59       70.32      9.46 o 
   5   3  20       48.97       56.20     11.11 o 
   6   3  20       71.72       84.92     10.71 o 
   7   3  20       14.35       31.57      9.37 o 
   0   4  20        6.63        6.65     20.86 o 
   1   4  20        1.37        5.13      7.30 o 
   2   4  20        0.60        5.98      7.37 o 
   3   4  20      163.11      206.98     12.62 o 
   4   4  20       10.94       23.98      8.37 o 
   5   4  20       44.17       55.49     16.79 o 
   6   4  20        1.12        2.99      8.52 o 
   7   4  20       17.33       29.06     16.39 o 
   1   5  20       74.94      107.45      9.63 o 
   2   5  20      103.15      116.69     10.28 o 
   3   5  20        0.24        8.31      7.53 o 
   4   5  20        0.83       10.36      7.71 o 
   5   5  20       15.93       26.15      8.61 o 
   0   6  20       12.36       19.86     16.88 o 
   1   6  20       57.34       82.36     15.79 o 
   2   6  20       95.25      138.17     16.57 o 
   3   6  20      138.73      146.98     19.66 o 
   1   1  21        5.07       -0.57      6.59 o 
   2   1  21       19.56       34.79      7.42 o 
   3   1  21      106.92      110.97      9.51 o 
   4   1  21      127.18      142.78     10.27 o 
   5   1  21       14.14       21.48      7.78 o 
   6   1  21       12.07       10.28      8.75 o 
   0   2  21      305.00      332.01     18.52 o 
   1   2  21       65.33       59.90      7.95 o 
   2   2  21       98.58      106.41      9.05 o 
   3   2  21        0.35       10.95      6.90 o 
   4   2  21        0.65       -5.66     10.46 o 
   5   2  21       15.81       12.89      9.02 o 
   1   3  21        2.47        4.53      6.27 o 
   2   3  21        3.71       11.93      6.55 o 
   3   3  21       22.74       39.03      9.06 o 
   4   3  21        2.46       20.31      8.58 o 
   0   4  21      123.41      190.49     27.91 o 
   1   4  21       28.21       34.66      7.10 o 
   2   4  21       30.74       44.75      9.09 o 
   3   4  21        0.48        9.19      8.16 o 
   0   0  22       52.12       79.45     18.27 o 
   1   0  22       93.38      112.38     13.69 o 
                                                 
